# Supplementary material for: A triclinic polymorph of dichlorido(2-{[2-(isopropyl­ammonio)­eth­yl]imino­methyl-κN}-5-meth­oxy­phenolato-κO 1)zinc
Source: Acta Crystallogr Sect E Struct Rep Online. 2012 Apr 13;68(Pt 5):m587. doi: 10.1107/S1600536812014341 (PMC3344331; doi:10.1107/S1600536812014341)
Supplement: Supplementary file 1 [file e-68-0m587-sup1.cif]

##############################################################################
#                                                                            #
# This CIF contains the data in a paper accepted for publication in          #
# Acta Crystallographica Section E. It conforms to the requirements of       #
# Notes for Authors for Acta Crystallographica Section E, and has been       #
# peer reviewed under the auspices of the IUCr Commission on Journals.       #
#                                                                            #
# Full details of the Crystallographic Information File format               #
# are given in the paper "The Crystallographic Information File (CIF):       #
# a New Standard Archive File for Crystallography" by S. R. Hall, F. H.      #
# Allen and I. D. Brown [Acta Cryst. (1991), A47, 655-685].                  #
#                                                                            #
# The current version of the core CIF dictionary is obtainable from          #
# ftp://ftp.iucr.org/pub/cif_core.dic.                                       #
#                                                                            #
# Software is freely available for graphical display of the structure(s)     #
# in this CIF. For information consult the CIF software page                 #
# http://www.iucr.org/resources/cif/software.                                #
#                                                                            #
# This file may be used for bona fide research purposes within the           #
# scientific community so long as proper attribution is given to the journal # 
# article from which it was obtained.                                        #
#                                                                            #
##############################################################################
data_I
_audit_creation_method     SHELXL97
_chemical_name_systematic
;
dichlorido(2-{[2-(isopropylammonio)ethyl]iminomethyl-
\k<i>N</i>}-5-methoxyphenolato-\k<i>O</i>^1^)zinc
;
_chemical_name_common     ?
_chemical_formula_moiety     'C13 H20 Cl2 N2 O2 Zn'
_chemical_formula_sum     'C13 H20 Cl2 N2 O2 Zn'
_chemical_formula_iupac     '[Zn Cl2 (C13 H20 N2 O2)]'
_chemical_formula_weight     372.58
_chemical_melting_point     ?
_symmetry_cell_setting     triclinic
_symmetry_space_group_name_H-M     'P -1'
_symmetry_space_group_name_Hall     '-P 1'
loop_
    _symmetry_equiv_pos_as_xyz
    'x, y, z'
    '-x, -y, -z'
_cell_length_a     6.491(3)
_cell_length_b     12.351(2)
_cell_length_c     22.803(3)
_cell_angle_alpha     90.707(2)
_cell_angle_beta     96.201(2)
_cell_angle_gamma     90.660(2)
_cell_volume     1817.1(9)
_cell_formula_units_Z     4
_cell_measurement_reflns_used     3080
_cell_measurement_theta_min     2.5
_cell_measurement_theta_max     24.5
_cell_measurement_temperature     298(2)
_exptl_crystal_description     block
_exptl_crystal_colour     colorless
_exptl_crystal_size_max     0.13
_exptl_crystal_size_mid     0.10
_exptl_crystal_size_min     0.08
_exptl_crystal_density_diffrn     1.362
_exptl_crystal_density_meas     ?
_exptl_crystal_density_method     'not measured'
_exptl_crystal_F_000     768
_exptl_absorpt_coefficient_mu     1.647
_exptl_absorpt_correction_type     multi-scan
_exptl_absorpt_process_details     '(SADABS; Sheldrick, 2004)'
_exptl_absorpt_correction_T_min     0.8144
_exptl_absorpt_correction_T_max     0.8795
_exptl_special_details     ?
_diffrn_ambient_temperature     298(2)
_diffrn_radiation_type     MoK\a
_diffrn_radiation_wavelength     0.71073
_diffrn_radiation_source     'fine-focus sealed tube'
_diffrn_radiation_monochromator     graphite
_diffrn_measurement_device_type     'Bruker SMART CCD area-detector'
_diffrn_measurement_method     '\w scans'
_diffrn_detector_area_resol_mean     ?
_diffrn_reflns_number     8230
_diffrn_reflns_av_R_equivalents     0.0273
_diffrn_reflns_av_sigmaI/netI     0.0616
_diffrn_reflns_theta_min     2.42
_diffrn_reflns_theta_max     25.00
_diffrn_reflns_theta_full     25.00
_diffrn_measured_fraction_theta_max     0.899
_diffrn_measured_fraction_theta_full     0.899
_diffrn_reflns_limit_h_min     -7
_diffrn_reflns_limit_h_max     7
_diffrn_reflns_limit_k_min     -14
_diffrn_reflns_limit_k_max     14
_diffrn_reflns_limit_l_min     -27
_diffrn_reflns_limit_l_max     24
_diffrn_standards_number     0
_diffrn_standards_interval_count     ?
_diffrn_standards_interval_time     ?
_diffrn_standards_decay_%     ?
_refine_special_details
;
Refinement of <i>F</i>^2^ against ALL reflections. The weighted <i>R</i>-factor
<i>wR</i> and goodness of fit <i>S</i> are based on <i>F</i>^2^, conventional
<i>R</i>-factors <i>R</i> are based on <i>F</i>, with <i>F</i> set to zero for
negative <i>F</i>^2^. The threshold expression of <i>F</i>^2^ >
\s(<i>F</i>^2^) is used only for calculating <i>R</i>-factors(gt) <i>etc</i>.
and is not relevant to the choice of reflections for refinement.
<i>R</i>-factors based on <i>F</i>^2^ are statistically about twice as large
as those based on <i>F</i>, and <i>R</i>- factors based on ALL data will be
even larger.
;
_reflns_number_total     5775
_reflns_number_gt     4093
_reflns_threshold_expression     I>2\s(I)
_refine_ls_structure_factor_coef     Fsqd
_refine_ls_matrix_type     full
_refine_ls_R_factor_all     0.0782
_refine_ls_R_factor_gt     0.0547
_refine_ls_wR_factor_gt     0.1622
_refine_ls_wR_factor_ref     0.1805
_refine_ls_goodness_of_fit_ref     1.079
_refine_ls_restrained_S_all     1.079
_refine_ls_number_reflns     5775
_refine_ls_number_parameters     367
_refine_ls_number_restraints     0
_refine_ls_hydrogen_treatment     constr
_refine_ls_weighting_scheme     calc
_refine_ls_weighting_details
         'calc w=1/[\s^2^(Fo^2^)+(0.0975P)^2^+0.5570P] where P=(Fo^2^+2Fc^2^)/3'
_atom_sites_solution_hydrogens     geom
_atom_sites_solution_primary     direct
_atom_sites_solution_secondary     difmap
_refine_ls_shift/su_max     0.000
_refine_ls_shift/su_mean     0.000
_refine_diff_density_max     0.629
_refine_diff_density_min     -0.568
_refine_ls_extinction_method     none
_refine_ls_extinction_coef     ?
loop_
    _atom_type_symbol
    _atom_type_description
    _atom_type_scat_dispersion_real
    _atom_type_scat_dispersion_imag
    _atom_type_scat_source
    'C' 'C' 0.0033 0.0016
                         'International Tables Vol C Tables 4.2.6.8 and 6.1.1.4'
    'H' 'H' 0.0000 0.0000
                         'International Tables Vol C Tables 4.2.6.8 and 6.1.1.4'
    'Cl' 'Cl' 0.1484 0.1585
                         'International Tables Vol C Tables 4.2.6.8 and 6.1.1.4'
    'N' 'N' 0.0061 0.0033
                         'International Tables Vol C Tables 4.2.6.8 and 6.1.1.4'
    'O' 'O' 0.0106 0.0060
                         'International Tables Vol C Tables 4.2.6.8 and 6.1.1.4'
    'Zn' 'Zn' 0.2839 1.4301
                         'International Tables Vol C Tables 4.2.6.8 and 6.1.1.4'
_computing_data_collection     'SMART (Bruker, 2001)'
_computing_cell_refinement     'SAINT (Bruker, 2001)'
_computing_data_reduction     'SAINT (Bruker, 2001)'
_computing_structure_solution     'SHELXTL (Sheldrick, 2008)'
_computing_structure_refinement     'SHELXTL (Sheldrick, 2008)'
_computing_molecular_graphics     'SHELXTL (Sheldrick, 2008)'
_computing_publication_material
;
SHELXTL (Sheldrick, 2008) and local programs
;
loop_
    _atom_site_type_symbol
    _atom_site_label
    _atom_site_fract_x
    _atom_site_fract_y
    _atom_site_fract_z
    _atom_site_U_iso_or_equiv
    _atom_site_adp_type
    _atom_site_calc_flag
    _atom_site_refinement_flags
    _atom_site_occupancy
    _atom_site_symmetry_multiplicity
    _atom_site_disorder_assembly
    _atom_site_disorder_group
    Zn Zn1 0.74321(12) 0.83418(5) 0.23642(3) 0.0441(2) Uani d . 1 1 . .
    Cl Cl1 0.9409(3) 0.81988(11) 0.32920(7) 0.0474(4) Uani d . 1 1 . .
    Cl Cl2 0.4987(2) 0.97077(12) 0.22753(8) 0.0521(4) Uani d . 1 1 . .
    O O1 0.9277(7) 0.8554(3) 0.17284(19) 0.0498(11) Uani d . 1 1 . .
    O O2 1.4088(9) 0.7419(4) 0.0412(2) 0.0766(16) Uani d . 1 1 . .
    N N1 0.6280(7) 0.6838(4) 0.2085(2) 0.0397(12) Uani d . 1 1 . .
    N N2 0.5954(8) 0.5896(3) 0.3369(2) 0.0392(11) Uani d . 1 1 . .
    H H2A 0.5568 0.5194 0.3339 0.047 Uiso d R 1 1 . .
    H H2B 0.7167 0.5959 0.3214 0.047 Uiso d R 1 1 . .
    C C1 0.8974(9) 0.6630(4) 0.1382(3) 0.0423(14) Uani d . 1 1 . .
    C C2 0.9929(9) 0.7736(4) 0.1399(2) 0.0396(14) Uani d . 1 1 . .
    C C3 1.1644(10) 0.7914(5) 0.1059(3) 0.0481(16) Uani d . 1 1 . .
    H H3 1.2275 0.8595 0.1070 0.058 Uiso calc R 1 1 . .
    C C4 1.2390(11) 0.7097(5) 0.0713(3) 0.0508(16) Uani d . 1 1 . .
    C C5 1.1530(13) 0.6025(6) 0.0688(3) 0.065(2) Uani d . 1 1 . .
    H H5 1.2054 0.5479 0.0465 0.078 Uiso calc R 1 1 . .
    C C6 0.9840(12) 0.5833(5) 0.1021(3) 0.063(2) Uani d . 1 1 . .
    H H6 0.9252 0.5142 0.1003 0.076 Uiso calc R 1 1 . .
    C C7 0.7202(10) 0.6298(5) 0.1696(3) 0.0448(15) Uani d . 1 1 . .
    H H7 0.6669 0.5608 0.1604 0.054 Uiso calc R 1 1 . .
    C C8 0.4381(10) 0.6345(5) 0.2314(3) 0.0523(17) Uani d . 1 1 . .
    H H8A 0.4358 0.5571 0.2238 0.063 Uiso calc R 1 1 . .
    H H8B 0.3149 0.6645 0.2101 0.063 Uiso calc R 1 1 . .
    C C9 0.4320(10) 0.6553(5) 0.2982(3) 0.0443(15) Uani d . 1 1 . .
    H H9A 0.2951 0.6364 0.3086 0.053 Uiso calc R 1 1 . .
    H H9B 0.4555 0.7318 0.3067 0.053 Uiso calc R 1 1 . .
    C C10 0.6342(12) 0.6199(6) 0.4030(3) 0.0606(19) Uani d . 1 1 . .
    H H10 0.6890 0.6942 0.4057 0.073 Uiso calc R 1 1 . .
    C C11 0.8045(14) 0.5466(7) 0.4341(4) 0.088(3) Uani d . 1 1 . .
    H H11A 0.7653 0.4720 0.4274 0.131 Uiso calc R 1 1 . .
    H H11B 0.8198 0.5621 0.4758 0.131 Uiso calc R 1 1 . .
    H H11C 0.9336 0.5606 0.4185 0.131 Uiso calc R 1 1 . .
    C C12 0.4325(15) 0.6195(8) 0.4329(4) 0.095(3) Uani d . 1 1 . .
    H H12A 0.3364 0.6690 0.4131 0.142 Uiso calc R 1 1 . .
    H H12B 0.4624 0.6413 0.4735 0.142 Uiso calc R 1 1 . .
    H H12C 0.3728 0.5478 0.4306 0.142 Uiso calc R 1 1 . .
    C C13 1.4981(15) 0.6614(8) 0.0035(4) 0.097(3) Uani d . 1 1 . .
    H H13A 1.5361 0.5983 0.0262 0.146 Uiso calc R 1 1 . .
    H H13B 1.6189 0.6918 -0.0112 0.146 Uiso calc R 1 1 . .
    H H13C 1.3977 0.6416 -0.0290 0.146 Uiso calc R 1 1 . .
    Zn Zn2 0.75666(12) 0.33416(5) 0.26356(3) 0.0443(2) Uani d . 1 1 . .
    Cl Cl3 1.0020(2) 0.47085(11) 0.27261(8) 0.0523(4) Uani d . 1 1 . .
    Cl Cl4 0.5584(2) 0.31981(11) 0.17081(7) 0.0475(4) Uani d . 1 1 . .
    O O3 0.5732(7) 0.3560(3) 0.32735(19) 0.0482(11) Uani d . 1 1 . .
    O O4 0.0905(9) 0.2412(4) 0.4588(2) 0.0797(17) Uani d . 1 1 . .
    N N3 0.8731(7) 0.1838(3) 0.2917(2) 0.0390(12) Uani d . 1 1 . .
    N N4 0.9042(8) 0.0893(4) 0.1632(2) 0.0422(12) Uani d . 1 1 . .
    H H4A 0.7834 0.0954 0.1789 0.051 Uiso d R 1 1 . .
    H H4B 0.9398 0.0191 0.1652 0.051 Uiso d R 1 1 . .
    C C14 0.6016(10) 0.1639(5) 0.3615(3) 0.0453(15) Uani d . 1 1 . .
    C C15 0.5066(9) 0.2740(4) 0.3594(3) 0.0415(15) Uani d . 1 1 . .
    C C16 0.3387(10) 0.2910(5) 0.3940(3) 0.0495(16) Uani d . 1 1 . .
    H H16 0.2789 0.3591 0.3939 0.059 Uiso calc R 1 1 . .
    C C17 0.2592(11) 0.2094(5) 0.4285(3) 0.0544(18) Uani d . 1 1 . .
    C C18 0.3474(12) 0.1040(6) 0.4310(3) 0.061(2) Uani d . 1 1 . .
    H H18 0.2961 0.0503 0.4539 0.074 Uiso calc R 1 1 . .
    C C19 0.5152(12) 0.0830(5) 0.3975(3) 0.063(2) Uani d . 1 1 . .
    H H19 0.5722 0.0142 0.3989 0.075 Uiso calc R 1 1 . .
    C C20 0.7798(10) 0.1295(5) 0.3312(3) 0.0454(16) Uani d . 1 1 . .
    H H20 0.8328 0.0616 0.3409 0.054 Uiso calc R 1 1 . .
    C C21 1.0593(10) 0.1347(5) 0.2682(3) 0.0521(17) Uani d . 1 1 . .
    H H21A 1.0568 0.0572 0.2745 0.063 Uiso calc R 1 1 . .
    H H21B 1.1838 0.1641 0.2904 0.063 Uiso calc R 1 1 . .
    C C22 1.0700(10) 0.1552(5) 0.2021(3) 0.0443(15) Uani d . 1 1 . .
    H H22A 1.0505 0.2317 0.1945 0.053 Uiso calc R 1 1 . .
    H H22B 1.2062 0.1360 0.1919 0.053 Uiso calc R 1 1 . .
    C C23 0.8673(12) 0.1201(5) 0.0974(3) 0.0581(18) Uani d . 1 1 . .
    H H23 0.8154 0.1943 0.0958 0.070 Uiso calc R 1 1 . .
    C C24 0.6975(15) 0.0471(7) 0.0662(4) 0.088(3) Uani d . 1 1 . .
    H H24A 0.7425 -0.0267 0.0676 0.132 Uiso calc R 1 1 . .
    H H24B 0.6691 0.0685 0.0259 0.132 Uiso calc R 1 1 . .
    H H24C 0.5740 0.0535 0.0856 0.132 Uiso calc R 1 1 . .
    C C25 1.0646(15) 0.1192(8) 0.0672(4) 0.092(3) Uani d . 1 1 . .
    H H25A 1.1609 0.1720 0.0858 0.138 Uiso calc R 1 1 . .
    H H25B 1.0327 0.1364 0.0263 0.138 Uiso calc R 1 1 . .
    H H25C 1.1251 0.0487 0.0705 0.138 Uiso calc R 1 1 . .
    C C26 0.0028(15) 0.1620(7) 0.4963(4) 0.093(3) Uani d . 1 1 . .
    H H26A -0.0352 0.0973 0.4738 0.140 Uiso calc R 1 1 . .
    H H26B -0.1179 0.1915 0.5112 0.140 Uiso calc R 1 1 . .
    H H26C 0.1036 0.1450 0.5288 0.140 Uiso calc R 1 1 . .
loop_
    _atom_site_aniso_label
    _atom_site_aniso_U_11
    _atom_site_aniso_U_22
    _atom_site_aniso_U_33
    _atom_site_aniso_U_12
    _atom_site_aniso_U_13
    _atom_site_aniso_U_23
    Zn1 0.0476(5) 0.0345(4) 0.0517(5) -0.0044(3) 0.0124(4) -0.0003(3)
    Cl1 0.0494(10) 0.0459(8) 0.0460(9) -0.0042(7) 0.0015(7) 0.0037(6)
    Cl2 0.0399(10) 0.0434(8) 0.0735(11) 0.0052(7) 0.0088(8) -0.0091(7)
    O1 0.055(3) 0.036(2) 0.062(3) -0.0052(19) 0.025(2) -0.0056(19)
    O2 0.091(4) 0.074(3) 0.073(4) 0.014(3) 0.045(3) 0.006(3)
    N1 0.035(3) 0.040(3) 0.044(3) -0.003(2) 0.001(2) 0.006(2)
    N2 0.041(3) 0.037(2) 0.040(3) -0.001(2) 0.005(2) 0.001(2)
    C1 0.038(4) 0.042(3) 0.046(3) 0.000(3) 0.000(3) 0.000(3)
    C2 0.046(4) 0.035(3) 0.037(3) 0.006(3) 0.000(3) 0.006(2)
    C3 0.048(4) 0.046(3) 0.052(4) 0.002(3) 0.011(3) 0.008(3)
    C4 0.057(5) 0.060(4) 0.039(4) 0.019(3) 0.015(3) 0.009(3)
    C5 0.079(6) 0.055(4) 0.066(5) 0.008(4) 0.028(4) -0.010(3)
    C6 0.075(5) 0.044(4) 0.071(5) -0.005(3) 0.012(4) -0.013(3)
    C7 0.048(4) 0.036(3) 0.050(4) -0.007(3) 0.004(3) -0.005(3)
    C8 0.050(4) 0.057(4) 0.049(4) -0.016(3) 0.003(3) 0.004(3)
    C9 0.035(4) 0.042(3) 0.057(4) 0.001(3) 0.010(3) 0.007(3)
    C10 0.070(5) 0.059(4) 0.053(4) -0.011(4) 0.011(4) -0.009(3)
    C11 0.092(7) 0.110(7) 0.058(5) 0.004(5) -0.005(5) 0.001(5)
    C12 0.092(7) 0.123(8) 0.073(6) -0.013(6) 0.033(5) -0.025(5)
    C13 0.105(8) 0.115(7) 0.082(7) 0.027(6) 0.052(6) 0.003(5)
    Zn2 0.0480(5) 0.0349(4) 0.0518(5) -0.0010(3) 0.0141(4) -0.0034(3)
    Cl3 0.0424(10) 0.0413(8) 0.0741(11) -0.0101(7) 0.0106(8) 0.0054(7)
    Cl4 0.0507(10) 0.0458(8) 0.0448(9) 0.0017(7) 0.0011(7) -0.0079(6)
    O3 0.054(3) 0.034(2) 0.060(3) -0.0038(19) 0.024(2) -0.0033(19)
    O4 0.092(4) 0.076(3) 0.079(4) -0.016(3) 0.049(3) -0.009(3)
    N3 0.034(3) 0.036(2) 0.045(3) 0.005(2) 0.000(2) -0.006(2)
    N4 0.051(3) 0.037(2) 0.040(3) -0.004(2) 0.010(2) -0.004(2)
    C14 0.043(4) 0.047(3) 0.046(4) -0.004(3) 0.007(3) -0.004(3)
    C15 0.036(4) 0.045(3) 0.043(3) -0.007(3) 0.003(3) -0.014(3)
    C16 0.050(4) 0.046(3) 0.053(4) -0.001(3) 0.007(3) -0.010(3)
    C17 0.065(5) 0.052(4) 0.048(4) -0.017(3) 0.012(3) -0.007(3)
    C18 0.070(5) 0.063(4) 0.055(4) -0.016(4) 0.023(4) 0.006(3)
    C19 0.073(5) 0.046(4) 0.070(5) -0.004(3) 0.008(4) 0.010(3)
    C20 0.051(4) 0.038(3) 0.046(4) 0.001(3) 0.000(3) -0.004(3)
    C21 0.043(4) 0.058(4) 0.053(4) -0.002(3) 0.001(3) -0.019(3)
    C22 0.037(4) 0.040(3) 0.058(4) 0.000(3) 0.013(3) -0.004(3)
    C23 0.073(5) 0.047(4) 0.054(4) 0.003(3) 0.003(4) 0.005(3)
    C24 0.103(7) 0.101(6) 0.057(5) -0.015(5) -0.006(5) -0.009(4)
    C25 0.096(7) 0.123(8) 0.061(5) 0.000(6) 0.025(5) 0.012(5)
    C26 0.096(8) 0.101(7) 0.088(7) -0.029(6) 0.044(6) 0.000(5)
_geom_special_details
;
All e.s.d.'s (except the e.s.d. in the dihedral angle between two l.s. planes)
are estimated using the full covariance matrix. The cell e.s.d.'s are taken
into account individually in the estimation of e.s.d.'s in distances, angles
and torsion angles; correlations between e.s.d.'s in cell parameters are only
used when they are defined by crystal symmetry. An approximate (isotropic)
treatment of cell e.s.d.'s is used for estimating e.s.d.'s involving l.s.
planes.
;
loop_
    _geom_bond_atom_site_label_1
    _geom_bond_atom_site_label_2
    _geom_bond_site_symmetry_2
    _geom_bond_distance
    _geom_bond_publ_flag
    Zn1 O1 . 1.995(4) y
    Zn1 N1 . 2.061(4) y
    Zn1 Cl2 . 2.3252(18) y
    Zn1 Cl1 . 2.3628(17) y
    O1 C2 . 1.351(6) ?
    O2 C4 . 1.416(8) ?
    O2 C13 . 1.471(9) ?
    N1 C7 . 1.304(7) ?
    N1 C8 . 1.514(7) ?
    N2 C10 . 1.543(8) ?
    N2 C9 . 1.547(7) ?
    N2 H2A . 0.9000 ?
    N2 H2B . 0.8999 ?
    C1 C6 . 1.433(9) ?
    C1 C7 . 1.475(8) ?
    C1 C2 . 1.492(7) ?
    C2 C3 . 1.440(8) ?
    C3 C4 . 1.395(8) ?
    C3 H3 . 0.9300 ?
    C4 C5 . 1.429(9) ?
    C5 C6 . 1.419(10) ?
    C5 H5 . 0.9300 ?
    C6 H6 . 0.9300 ?
    C7 H7 . 0.9300 ?
    C8 C9 . 1.546(9) ?
    C8 H8A . 0.9700 ?
    C8 H8B . 0.9700 ?
    C9 H9A . 0.9700 ?
    C9 H9B . 0.9700 ?
    C10 C12 . 1.539(11) ?
    C10 C11 . 1.553(11) ?
    C10 H10 . 0.9800 ?
    C11 H11A . 0.9600 ?
    C11 H11B . 0.9600 ?
    C11 H11C . 0.9600 ?
    C12 H12A . 0.9600 ?
    C12 H12B . 0.9600 ?
    C12 H12C . 0.9600 ?
    C13 H13A . 0.9600 ?
    C13 H13B . 0.9600 ?
    C13 H13C . 0.9600 ?
    Zn2 O3 . 1.994(4) y
    Zn2 N3 . 2.095(5) y
    Zn2 Cl3 . 2.2994(16) y
    Zn2 Cl4 . 2.3575(16) y
    O3 C15 . 1.350(7) ?
    O4 C17 . 1.414(8) ?
    O4 C26 . 1.458(8) ?
    N3 C20 . 1.323(7) ?
    N3 C21 . 1.505(8) ?
    N4 C22 . 1.537(7) ?
    N4 C23 . 1.548(8) ?
    N4 H4A . 0.9000 ?
    N4 H4B . 0.9000 ?
    C14 C19 . 1.448(9) ?
    C14 C20 . 1.474(9) ?
    C14 C15 . 1.498(8) ?
    C15 C16 . 1.430(8) ?
    C16 C17 . 1.412(9) ?
    C16 H16 . 0.9300 ?
    C17 C18 . 1.428(10) ?
    C18 C19 . 1.420(10) ?
    C18 H18 . 0.9300 ?
    C19 H19 . 0.9300 ?
    C20 H20 . 0.9300 ?
    C21 C22 . 1.540(9) ?
    C21 H21A . 0.9700 ?
    C21 H21B . 0.9700 ?
    C22 H22A . 0.9700 ?
    C22 H22B . 0.9700 ?
    C23 C25 . 1.518(11) ?
    C23 C24 . 1.524(10) ?
    C23 H23 . 0.9800 ?
    C24 H24A . 0.9600 ?
    C24 H24B . 0.9600 ?
    C24 H24C . 0.9600 ?
    C25 H25A . 0.9600 ?
    C25 H25B . 0.9600 ?
    C25 H25C . 0.9600 ?
    C26 H26A . 0.9600 ?
    C26 H26B . 0.9600 ?
    C26 H26C . 0.9600 ?
loop_
    _geom_angle_atom_site_label_1
    _geom_angle_atom_site_label_2
    _geom_angle_atom_site_label_3
    _geom_angle_site_symmetry_1
    _geom_angle_site_symmetry_3
    _geom_angle
    _geom_angle_publ_flag
    O1 Zn1 N1 . . 96.96(18) ?
    O1 Zn1 Cl2 . . 107.23(13) ?
    N1 Zn1 Cl2 . . 114.06(15) ?
    O1 Zn1 Cl1 . . 110.63(14) ?
    N1 Zn1 Cl1 . . 109.73(14) ?
    Cl2 Zn1 Cl1 . . 116.43(6) ?
    C2 O1 Zn1 . . 123.6(3) ?
    C4 O2 C13 . . 118.2(6) ?
    C7 N1 C8 . . 118.9(5) ?
    C7 N1 Zn1 . . 119.1(4) ?
    C8 N1 Zn1 . . 122.0(4) ?
    C10 N2 C9 . . 117.6(5) ?
    C10 N2 H2A . . 107.9 ?
    C9 N2 H2A . . 107.8 ?
    C10 N2 H2B . . 107.9 ?
    C9 N2 H2B . . 107.9 ?
    H2A N2 H2B . . 107.2 ?
    C6 C1 C7 . . 117.8(5) ?
    C6 C1 C2 . . 116.7(6) ?
    C7 C1 C2 . . 125.5(5) ?
    O1 C2 C3 . . 119.7(5) ?
    O1 C2 C1 . . 122.5(5) ?
    C3 C2 C1 . . 117.8(5) ?
    C4 C3 C2 . . 122.1(6) ?
    C4 C3 H3 . . 118.9 ?
    C2 C3 H3 . . 118.9 ?
    C3 C4 O2 . . 114.2(6) ?
    C3 C4 C5 . . 121.9(6) ?
    O2 C4 C5 . . 123.9(6) ?
    C6 C5 C4 . . 116.9(6) ?
    C6 C5 H5 . . 121.6 ?
    C4 C5 H5 . . 121.6 ?
    C5 C6 C1 . . 124.6(6) ?
    C5 C6 H6 . . 117.7 ?
    C1 C6 H6 . . 117.7 ?
    N1 C7 C1 . . 129.1(5) ?
    N1 C7 H7 . . 115.5 ?
    C1 C7 H7 . . 115.5 ?
    N1 C8 C9 . . 112.8(5) ?
    N1 C8 H8A . . 109.0 ?
    C9 C8 H8A . . 109.0 ?
    N1 C8 H8B . . 109.0 ?
    C9 C8 H8B . . 109.0 ?
    H8A C8 H8B . . 107.8 ?
    C8 C9 N2 . . 112.9(5) ?
    C8 C9 H9A . . 109.0 ?
    N2 C9 H9A . . 109.0 ?
    C8 C9 H9B . . 109.0 ?
    N2 C9 H9B . . 109.0 ?
    H9A C9 H9B . . 107.8 ?
    C12 C10 N2 . . 112.0(6) ?
    C12 C10 C11 . . 113.4(7) ?
    N2 C10 C11 . . 110.1(6) ?
    C12 C10 H10 . . 107.0 ?
    N2 C10 H10 . . 107.0 ?
    C11 C10 H10 . . 107.0 ?
    C10 C11 H11A . . 109.5 ?
    C10 C11 H11B . . 109.5 ?
    H11A C11 H11B . . 109.5 ?
    C10 C11 H11C . . 109.5 ?
    H11A C11 H11C . . 109.5 ?
    H11B C11 H11C . . 109.5 ?
    C10 C12 H12A . . 109.5 ?
    C10 C12 H12B . . 109.5 ?
    H12A C12 H12B . . 109.5 ?
    C10 C12 H12C . . 109.5 ?
    H12A C12 H12C . . 109.5 ?
    H12B C12 H12C . . 109.5 ?
    O2 C13 H13A . . 109.5 ?
    O2 C13 H13B . . 109.5 ?
    H13A C13 H13B . . 109.5 ?
    O2 C13 H13C . . 109.5 ?
    H13A C13 H13C . . 109.5 ?
    H13B C13 H13C . . 109.5 ?
    O3 Zn2 N3 . . 96.87(18) ?
    O3 Zn2 Cl3 . . 107.48(12) ?
    N3 Zn2 Cl3 . . 113.43(14) ?
    O3 Zn2 Cl4 . . 110.55(14) ?
    N3 Zn2 Cl4 . . 111.53(13) ?
    Cl3 Zn2 Cl4 . . 115.33(6) ?
    C15 O3 Zn2 . . 123.1(3) ?
    C17 O4 C26 . . 118.0(6) ?
    C20 N3 C21 . . 118.6(5) ?
    C20 N3 Zn2 . . 119.2(4) ?
    C21 N3 Zn2 . . 122.2(4) ?
    C22 N4 C23 . . 116.8(4) ?
    C22 N4 H4A . . 108.1 ?
    C23 N4 H4A . . 108.2 ?
    C22 N4 H4B . . 108.1 ?
    C23 N4 H4B . . 108.1 ?
    H4A N4 H4B . . 107.3 ?
    C19 C14 C20 . . 115.8(6) ?
    C19 C14 C15 . . 117.8(6) ?
    C20 C14 C15 . . 126.3(5) ?
    O3 C15 C16 . . 119.6(5) ?
    O3 C15 C14 . . 123.4(5) ?
    C16 C15 C14 . . 117.0(5) ?
    C17 C16 C15 . . 123.2(6) ?
    C17 C16 H16 . . 118.4 ?
    C15 C16 H16 . . 118.4 ?
    C16 C17 O4 . . 114.8(6) ?
    C16 C17 C18 . . 120.7(6) ?
    O4 C17 C18 . . 124.5(6) ?
    C19 C18 C17 . . 118.4(6) ?
    C19 C18 H18 . . 120.8 ?
    C17 C18 H18 . . 120.8 ?
    C18 C19 C14 . . 122.9(6) ?
    C18 C19 H19 . . 118.5 ?
    C14 C19 H19 . . 118.5 ?
    N3 C20 C14 . . 127.6(6) ?
    N3 C20 H20 . . 116.2 ?
    C14 C20 H20 . . 116.2 ?
    N3 C21 C22 . . 113.5(5) ?
    N3 C21 H21A . . 108.9 ?
    C22 C21 H21A . . 108.9 ?
    N3 C21 H21B . . 108.9 ?
    C22 C21 H21B . . 108.9 ?
    H21A C21 H21B . . 107.7 ?
    N4 C22 C21 . . 111.8(5) ?
    N4 C22 H22A . . 109.3 ?
    C21 C22 H22A . . 109.3 ?
    N4 C22 H22B . . 109.3 ?
    C21 C22 H22B . . 109.3 ?
    H22A C22 H22B . . 107.9 ?
    C25 C23 C24 . . 112.7(6) ?
    C25 C23 N4 . . 112.8(6) ?
    C24 C23 N4 . . 109.3(6) ?
    C25 C23 H23 . . 107.3 ?
    C24 C23 H23 . . 107.3 ?
    N4 C23 H23 . . 107.3 ?
    C23 C24 H24A . . 109.5 ?
    C23 C24 H24B . . 109.5 ?
    H24A C24 H24B . . 109.5 ?
    C23 C24 H24C . . 109.5 ?
    H24A C24 H24C . . 109.5 ?
    H24B C24 H24C . . 109.5 ?
    C23 C25 H25A . . 109.5 ?
    C23 C25 H25B . . 109.5 ?
    H25A C25 H25B . . 109.5 ?
    C23 C25 H25C . . 109.5 ?
    H25A C25 H25C . . 109.5 ?
    H25B C25 H25C . . 109.5 ?
    O4 C26 H26A . . 109.5 ?
    O4 C26 H26B . . 109.5 ?
    H26A C26 H26B . . 109.5 ?
    O4 C26 H26C . . 109.5 ?
    H26A C26 H26C . . 109.5 ?
    H26B C26 H26C . . 109.5 ?
loop_
    _geom_hbond_atom_site_label_D
    _geom_hbond_atom_site_label_H
    _geom_hbond_atom_site_label_A
    _geom_hbond_site_symmetry_A
    _geom_hbond_distance_DH
    _geom_hbond_distance_HA
    _geom_hbond_distance_DA
    _geom_hbond_angle_DHA
    N4 H4B O1 1_545 0.90 2.03 2.904(6) 162.6
    N4 H4A Cl2 1_545 0.90 2.73 3.466(5) 140.3
    N2 H2B Cl3 . 0.90 2.74 3.484(5) 140.4
    N2 H2A O3 . 0.90 2.03 2.892(6) 160.9
data_global
_journal_date_recd_electronic     2012-03-29
_journal_date_accepted     2012-04-03
_journal_name_full     'Acta Crystallographica, Section E'
_journal_year     2012
_journal_volume     68
_journal_issue      5
_journal_page_first     m587
_journal_page_last     m587
_journal_paper_category     QM
_journal_paper_doi     10.1107/S1600536812014341
_journal_coeditor_code     SJ5230
_publ_contact_author_name     'Ai-Tian Pei'
_publ_contact_author_address
;
Zibo Vocational Institute
Zibo 255314
People's Republic of China
;
_publ_contact_author_email     aitianpei@126.com
_publ_section_title
;\
A triclinic polymorph of
dichlorido(2-{[2-(isopropylammonio)ethyl]iminomethyl-\k<i>N</i>}-5-\
methoxyphenolato-\k<i>O</i>^1^)zinc
;
loop_
    _publ_author_name
    _publ_author_address
    'Ai-Tian Pei'
;
Zibo Vocational Institute
Zibo 255314
People's Republic of China
;
