# Supplementary material for: A triclinic polymorph of dichlorido(2-{[2-(isopropyl­ammonio)­eth­yl]imino­methyl-κN}-5-meth­oxy­phenolato-κO 1)zinc
Source: Acta Crystallogr Sect E Struct Rep Online. 2012 Apr 13;68(Pt 5):m587. doi: 10.1107/S1600536812014341 (PMC3344331; doi:10.1107/S1600536812014341)
Supplement: Supplementary file 2 [file e-68-0m587-Isup2.hkl]

# 
# h,k,l, Fc-squared, Fo-squared, sigma(Fo-squared) and status flag 
# 
data_I
_shelx_title ' test_0m in P-1' 
_shelx_refln_list_code          4 
_shelx_F_calc_maximum      193.72 
_exptl_crystal_F_000       768.00 
_reflns_d_resolution_high  0.8409 
 
loop_ 
 _symmetry_equiv_pos_as_xyz 
 'x, y, z' 
 '-x, -y, -z' 
 
_cell_length_a     6.4910 
_cell_length_b    12.3510 
_cell_length_c    22.8030 
_cell_angle_alpha  90.707 
_cell_angle_beta   96.201 
_cell_angle_gamma  90.660 
 
_shelx_F_squared_multiplier     1.000 
 
loop_ 
 _refln_index_h 
 _refln_index_k 
 _refln_index_l 
 _refln_F_squared_calc 
 _refln_F_squared_meas 
 _refln_F_squared_sigma 
 _refln_observed_status 
   1   0   0        0.02        0.95      2.68 o 
   2   0   0     1743.50     2625.76     65.84 o 
   3   0   0        0.00        1.66      7.20 o 
   4   0   0     5150.82     5716.20    142.03 o 
   5   0   0        0.01       18.96     20.47 o 
   6   0   0      845.23      763.17     60.28 o 
  -6   1   0      186.04      231.64     42.08 o 
  -5   1   0     1458.42     1453.92     79.24 o 
  -4   1   0     5856.80     6101.63    149.25 o 
  -3   1   0      494.11      561.54     46.44 o 
  -2   1   0     1538.21     1918.72     49.86 o 
  -1   1   0     1490.82     1282.56     45.12 o 
   1   1   0     1471.14     1213.78     31.79 o 
   2   1   0     1468.00     1852.01     50.36 o 
   3   1   0      549.61      562.95     25.82 o 
   4   1   0     5708.79     5845.72    145.45 o 
   5   1   0     1481.00     1463.85     56.08 o 
   6   1   0      158.49      187.28     36.77 o 
  -6   2   0     1048.91     1206.36     78.10 o 
  -5   2   0     4047.96     4175.23    163.02 o 
  -4   2   0        2.41       28.81     17.06 o 
  -3   2   0      574.63      521.67     35.64 o 
  -2   2   0     2417.38     2293.67     83.03 o 
  -1   2   0     6732.83     7255.95    213.82 o 
   0   2   0    13686.90    13961.20    295.99 o 
   1   2   0     6771.76     7118.56    155.89 o 
   2   2   0     2514.42     2264.85     92.13 o 
   3   2   0      560.53      524.48     25.53 o 
   4   2   0        2.31        8.24     10.72 o 
   5   2   0     4155.90     4121.65    114.87 o 
  -6   3   0       10.35        2.27     23.51 o 
  -5   3   0        8.34       16.30     20.85 o 
  -4   3   0        1.39       12.13     16.30 o 
  -3   3   0     2135.09     2456.77     62.99 o 
  -2   3   0      251.37      278.65     23.13 o 
  -1   3   0    37526.79    37447.43   1057.74 o 
   0   3   0        0.51        8.95      3.92 o 
   1   3   0    37352.61    36886.87    933.96 o 
   2   3   0      248.54      246.79     14.41 o 
   3   3   0     2231.65     2324.82     64.85 o 
   4   3   0        0.29        6.82      9.64 o 
   5   3   0       11.20       24.64     24.26 o 
   6   3   0       10.84       -5.31     25.02 o 
  -6   4   0     1038.72      982.30     72.79 o 
  -5   4   0     4084.39     4209.73    166.05 o 
  -4   4   0       10.77       -4.55     14.41 o 
  -3   4   0      614.47      590.29     40.57 o 
  -2   4   0     2109.63     2121.17     81.51 o 
  -1   4   0    10994.88    10978.54    238.59 o 
   0   4   0    12174.28    10754.71    234.52 o 
   1   4   0    11128.29    11373.91    248.57 o 
   2   4   0     2217.57     2224.36     76.58 o 
   3   4   0      751.44      604.32     49.85 o 
   4   4   0       12.43       23.03     11.31 o 
   5   4   0     4275.84     4126.30    113.49 o 
   6   4   0     1206.45     1226.45     89.09 o 
   7   4   0       65.31       61.80     36.02 o 
  -6   5   0        0.19      -21.99     25.40 o 
  -5   5   0       72.92       84.16     30.33 o 
  -4   5   0     1484.00     1470.60     77.72 o 
  -3   5   0       19.11        3.41     13.65 o 
  -2   5   0      294.32      371.54     29.19 o 
  -1   5   0      185.08      273.68     14.72 o 
   0   5   0        0.67       -1.41      5.18 o 
   1   5   0      189.54      248.19     15.22 o 
   2   5   0      311.28      389.94     20.19 o 
   3   5   0       23.55       15.15      9.19 o 
   4   5   0     1610.06     1537.28     68.24 o 
   5   5   0       71.13       52.97     15.89 o 
   6   5   0        1.54        5.31     31.47 o 
   7   5   0        0.05      -21.99     31.85 o 
  -6   6   0      663.94      624.03     66.35 o 
  -5   6   0       32.11        4.17     23.13 o 
  -4   6   0     2054.14     2253.48    104.64 o 
  -3   6   0      200.26      221.03     29.19 o 
  -2   6   0     1177.26     1175.27     58.01 o 
  -1   6   0       26.45       38.83      9.64 o 
   0   6   0    15887.80    16145.71    351.41 o 
   1   6   0       35.60       54.21     12.51 o 
   2   6   0     1363.45     1214.81     72.22 o 
   3   6   0      221.75      212.86     19.21 o 
   4   6   0     2316.89     2270.07     71.13 o 
   5   6   0       30.83       51.86     16.91 o 
   6   6   0      736.99      539.49     69.00 o 
  -6   7   0       15.32       32.23     32.60 o 
  -5   7   0       40.49       71.65     31.47 o 
  -4   7   0      371.62      413.62     46.63 o 
  -3   7   0       19.69       24.26     18.58 o 
  -2   7   0      355.18      431.06     35.64 o 
  -1   7   0       21.32       27.44      9.55 o 
   0   7   0        0.32       -3.94     10.80 o 
   1   7   0       18.78       -5.54      7.69 o 
   2   7   0      371.64      420.00     24.68 o 
   3   7   0       18.27       18.02     14.60 o 
   4   7   0      348.85      337.22     27.48 o 
   5   7   0       55.93       89.58     20.50 o 
   6   7   0        9.04       36.40     40.19 o 
  -6   8   0       97.29       56.49     36.40 o 
  -5   8   0      751.30      785.53     65.97 o 
  -4   8   0      131.40      203.97     37.53 o 
  -3   8   0      263.97      209.65     33.74 o 
  -2   8   0      309.23      401.11     38.67 o 
  -1   8   0     3053.34     2952.58    113.36 o 
   0   8   0     1274.42     1357.20     47.60 o 
   1   8   0     3167.24     2997.84     83.79 o 
   2   8   0      388.28      359.91     50.04 o 
   3   8   0      325.79      324.18     26.09 o 
   4   8   0      164.76      197.96     24.26 o 
   5   8   0      911.51      905.25     85.30 o 
  -6   9   0       31.76       38.67     35.26 o 
  -5   9   0       86.65      163.78     43.60 o 
  -4   9   0       14.76       45.12     28.43 o 
  -3   9   0      105.25      114.11     29.57 o 
  -2   9   0      391.09      272.59     35.26 o 
  -1   9   0        4.00        3.41     15.54 o 
   0   9   0        0.01      -13.03      9.84 o 
   1   9   0        3.78       -0.86     11.07 o 
   2   9   0      415.66      382.36     27.87 o 
   3   9   0      116.38      100.92     19.11 o 
   4   9   0       32.96       23.60     23.51 o 
   5   9   0       93.18       73.55     40.94 o 
  -5  10   0      407.36      366.61     55.35 o 
  -4  10   0      302.22      333.25     47.39 o 
  -3  10   0      711.36      948.93     67.10 o 
  -2  10   0      100.00       92.13     28.05 o 
  -1  10   0     1349.56     1467.95     76.58 o 
   0  10   0      795.30      840.49     39.99 o 
   1  10   0     1411.79     1482.24     55.90 o 
   2  10   0      128.54      164.57     22.86 o 
   3  10   0      921.87      879.96     72.98 o 
   4  10   0      345.90      345.44     33.07 o 
   5  10   0      493.12      389.73     66.72 o 
  -5  11   0       12.43       32.98     36.40 o 
  -4  11   0       54.24       66.72     32.98 o 
  -3  11   0       31.92       93.64     32.98 o 
  -2  11   0      277.94      353.72     46.25 o 
  -1  11   0       46.62       54.59     24.64 o 
   0  11   0        0.09       17.06     18.96 o 
   1  11   0       49.22       38.98     16.93 o 
   2  11   0      279.65      305.19     30.82 o 
   3  11   0       40.23       29.69     18.73 o 
   4  11   0       55.54       29.60     20.72 o 
  -4  12   0       67.66       76.58     38.67 o 
  -3  12   0        2.96       -3.79     24.26 o 
  -2  12   0      351.20      262.73     42.46 o 
  -1  12   0       14.44       29.19     26.16 o 
   0  12   0      933.67      883.73     61.80 o 
   1  12   0       17.31       26.16     22.37 o 
   2  12   0      411.68      408.77     36.52 o 
   3  12   0        4.58       17.35     19.68 o 
   4  12   0       97.17       90.23     31.09 o 
  -3  13   0       96.00       76.96     37.15 o 
  -2  13   0        2.56       -6.45     26.16 o 
  -1  13   0       32.44       85.30     34.12 o 
   0  13   0        0.01       -9.48     23.51 o 
   1  13   0       36.32       -6.82     20.47 o 
   2  13   0        0.03       -3.58     17.52 o 
   3  13   0       94.58      114.87     34.88 o 
  -2  14   0        4.11        3.79     29.57 o 
  -1  14   0      482.27      480.72     59.52 o 
   0  14   0      421.79      419.68     53.08 o 
   1  14   0      533.72      671.42     63.31 o 
   2  14   0        5.38      -41.84     29.38 o 
  -2 -14   1      357.98      395.70     68.05 o 
  -1 -14   1      457.00      466.69     55.73 o 
   0 -14   1      542.54      487.17     57.25 o 
   1 -14   1       28.35       -3.79     28.43 o 
   2 -14   1      191.40      125.11     41.32 o 
  -3 -13   1       65.99       66.74     24.40 o 
  -2 -13   1       80.51       61.91     22.18 o 
  -1 -13   1        9.76       -3.03     22.75 o 
   0 -13   1        6.74      -12.13     20.09 o 
   1 -13   1       29.58       53.46     29.19 o 
   2 -13   1       73.04       67.10     32.98 o 
   3 -13   1       25.57       10.99     30.71 o 
  -4 -12   1       23.66        9.48     36.40 o 
  -3 -12   1      272.88      299.24     55.16 o 
  -2 -12   1      171.62      193.04     26.95 o 
  -1 -12   1     1428.78     1471.47     59.37 o 
   0 -12   1      120.98      166.43     35.26 o 
   1 -12   1     1098.14      978.88     68.24 o 
   2 -12   1      294.11      209.65     40.94 o 
   3 -12   1      105.65      149.75     39.81 o 
   4 -12   1      202.93      130.04     41.32 o 
  -5 -11   1        4.35       42.84     39.43 o 
  -4 -11   1       83.21       79.61     26.54 o 
  -3 -11   1      225.06      263.05     81.70 o 
  -2 -11   1      613.79      616.52     37.63 o 
  -1 -11   1      660.51      632.79     35.81 o 
   0 -11   1      190.23      286.23     38.29 o 
   1 -11   1       28.10       38.29     24.26 o 
   2 -11   1        0.51       -9.48     20.09 o 
   3 -11   1      273.27      322.25     47.77 o 
   4 -11   1       65.39       96.68     38.29 o 
   5 -11   1        6.88       43.98     36.77 o 
  -4 -10   1       71.82      137.22     24.00 o 
  -3 -10   1     1227.80     1149.00     50.64 o 
  -2 -10   1     2878.13     3072.19     98.19 o 
  -1 -10   1      801.86      883.47     41.71 o 
   0 -10   1      606.36      680.83     34.44 o 
   1 -10   1      300.21      345.00     40.19 o 
   2 -10   1     1857.92     1930.85     95.16 o 
   3 -10   1      429.68      442.43     50.80 o 
   4 -10   1      439.04      437.88     53.83 o 
   5 -10   1        1.02       12.89     31.47 o 
  -6  -9   1        9.15       20.85     35.64 o 
  -4  -9   1       90.67      103.47     21.29 o 
  -3  -9   1      413.79      387.20     29.88 o 
  -2  -9   1      395.30      442.57     62.18 o 
  -1  -9   1      561.87      571.33     31.23 o 
   0  -9   1       54.53       76.20     21.23 o 
   1  -9   1     1690.19     1869.81     86.06 o 
   2  -9   1      272.27      253.25     35.64 o 
   3  -9   1      623.44      432.95     47.39 o 
   4  -9   1      287.65      277.14     44.36 o 
   5  -9   1      408.64      401.49     55.35 o 
   6  -9   1        4.53       17.82     34.50 o 
  -6  -8   1      104.68       63.69     37.91 o 
  -5  -8   1      226.46      232.40     50.42 o 
  -4  -8   1     2101.35     2222.61     73.55 o 
  -3  -8   1       10.97        4.12     11.60 o 
  -2  -8   1      205.01      211.39     20.82 o 
  -1  -8   1     2155.21     2475.36     73.03 o 
   0  -8   1     7292.93     7513.59    178.32 o 
   1  -8   1      471.75      459.02     24.18 o 
   2  -8   1      600.27      498.92     40.57 o 
   3  -8   1        1.95        9.86     19.71 o 
   5  -8   1      321.01      402.24     52.70 o 
   6  -8   1       66.27       75.07     40.57 o 
  -5  -7   1     1060.93      927.70     81.89 o 
  -4  -7   1       89.56      133.62     22.56 o 
  -3  -7   1       64.96      106.49     15.73 o 
  -2  -7   1      100.36       87.12     14.03 o 
  -1  -7   1       33.27       40.64     10.85 o 
   0  -7   1       99.45       75.14     12.19 o 
   1  -7   1      220.98      210.05     16.02 o 
   2  -7   1       63.16       40.94     18.20 o 
   3  -7   1      168.81      150.89     28.43 o 
   4  -7   1        8.32       19.34     23.51 o 
   5  -7   1      190.30      190.32     39.81 o 
   6  -7   1       73.87      125.87     37.15 o 
  -5  -6   1     2024.55     1879.69    165.30 o 
  -4  -6   1      285.64      253.83     52.32 o 
  -3  -6   1      536.97      467.06     25.83 o 
  -2  -6   1      977.94      977.22     36.18 o 
  -1  -6   1    12785.12    13054.31    289.16 o 
   0  -6   1     3778.78     3975.03     98.28 o 
   1  -6   1     4575.53     4628.27    110.28 o 
   2  -6   1     2334.10     2567.39    100.47 o 
   3  -6   1     1903.62     2021.84     90.23 o 
   4  -6   1      672.23      791.22     57.25 o 
   5  -6   1      771.85      766.20     61.04 o 
   6  -6   1      171.39      198.66     45.49 o 
   7  -6   1      173.46      257.80     54.21 o 
  -7  -5   1        9.28       17.82     35.64 o 
  -5  -5   1        1.00       18.00     13.51 o 
  -4  -5   1      117.49      183.26     18.77 o 
  -3  -5   1     1434.09     1428.56     46.80 o 
  -2  -5   1       77.48      100.63     14.98 o 
  -1  -5   1     4905.44     5155.02    121.35 o 
   0  -5   1      326.21      413.05     19.05 o 
   1  -5   1        0.21       20.05      5.92 o 
   2  -5   1       98.52       61.80     16.68 o 
   3  -5   1     1064.29      994.05     56.49 o 
   4  -5   1      790.67      788.19     56.49 o 
   5  -5   1       31.14       67.86     29.19 o 
   6  -5   1      201.04      168.71     40.57 o 
   7  -5   1      122.95      186.91     44.74 o 
  -7  -4   1      164.85      126.63     41.32 o 
  -5  -4   1      895.91      774.05     37.44 o 
  -4  -4   1     1357.99     1309.97     46.42 o 
  -3  -4   1      332.68      335.34     36.02 o 
  -2  -4   1     6859.74     7199.19    164.22 o 
  -1  -4   1     1059.20     1227.67     36.23 o 
   0  -4   1    10257.08    10372.06    226.53 o 
   1  -4   1    12955.90    12109.51    261.67 o 
   2  -4   1     1339.26     1229.86     56.11 o 
   3  -4   1     1227.48     1175.65     61.42 o 
   4  -4   1     1186.85     1248.44     69.38 o 
   5  -4   1       39.62       36.40     23.13 o 
   6  -4   1      680.17      726.77     63.69 o 
   7  -4   1      143.03      251.73     52.70 o 
  -5  -3   1        0.17        2.67     12.46 o 
  -4  -3   1      640.99      633.21     29.91 o 
  -3  -3   1      162.83      193.47     15.57 o 
  -2  -3   1     1265.43     1591.89     44.61 o 
  -1  -3   1     2810.37     2939.06     70.19 o 
   0  -3   1     1859.34     2083.00     51.01 o 
   1  -3   1     4151.05     3045.46    100.09 o 
   2  -3   1       80.56      148.99     19.34 o 
   3  -3   1      559.50      655.12     42.46 o 
   4  -3   1      215.91      222.16     32.98 o 
   5  -3   1      406.47      511.81     52.32 o 
   6  -3   1        0.38      -10.62     20.09 o 
  -6  -2   1      228.79      191.83     35.64 o 
  -5  -2   1      202.34      227.77     23.94 o 
  -4  -2   1     3521.46     3490.67     95.06 o 
  -3  -2   1       52.75       59.30     10.84 o 
  -2  -2   1     2134.84     2002.21     52.10 o 
  -1  -2   1     4921.83     5064.03    112.57 o 
   1  -2   1      376.92      532.66     26.16 o 
   2  -2   1     1385.14     1060.83     30.95 o 
   3  -2   1      422.92      373.81     19.02 o 
   4  -2   1     6230.47     6347.20    216.86 o 
   5  -2   1     1287.63     1351.18     79.61 o 
   6  -2   1      272.83      327.56     48.91 o 
  -5  -1   1       18.20       19.34     17.82 o 
  -4  -1   1      152.43      186.79     43.98 o 
  -3  -1   1      322.69      287.46     17.92 o 
  -2  -1   1     1070.79     1205.63     35.41 o 
  -1  -1   1     1199.78      928.84     39.43 o 
   1  -1   1     2954.05     3399.18    106.53 o 
   2  -1   1      123.19      143.24     16.87 o 
   3  -1   1     1396.86     1586.82     48.34 o 
   4  -1   1       66.66       80.24     14.79 o 
   5  -1   1       65.17       64.45     25.02 o 
   6  -1   1       12.41       13.65     25.78 o 
  -5   0   1     3067.79     3182.67     91.15 o 
  -4   0   1        0.11       14.79     13.65 o 
  -3   0   1      246.98      159.12     32.04 o 
  -2   0   1        0.29        9.36      4.95 o 
   1   0   1    35822.78    28802.38   1492.40 o 
   2   0   1        0.04        1.65     11.37 o 
   3   0   1     2402.93     2067.70     60.04 o 
   4   0   1        0.03      -12.80      8.53 o 
   5   0   1     1880.58     2015.07     68.76 o 
   6   0   1        0.92        3.41     21.23 o 
  -6   1   1        2.90       -5.31     19.34 o 
  -5   1   1       16.09       22.75     20.85 o 
  -4   1   1      156.57      183.13     16.74 o 
  -3   1   1      305.18      276.00     25.78 o 
  -2   1   1     1159.36     1200.37     33.34 o 
  -1   1   1     1210.77      996.70     35.64 o 
   1   1   1     2999.44     3694.66     84.57 o 
   2   1   1       93.12       93.65     25.59 o 
   3   1   1     1412.35     1552.81     49.34 o 
   4   1   1       60.03       74.69     15.01 o 
   5   1   1       49.45       53.31     16.68 o 
   6   1   1       13.31       26.54     23.13 o 
  -6   2   1      211.56      345.00     47.01 o 
  -5   2   1      167.47      199.04     34.12 o 
  -4   2   1     3607.50     3441.64     89.71 o 
  -3   2   1       67.68       54.60      8.55 o 
  -2   2   1     1970.26     1974.83     72.41 o 
  -1   2   1     4619.44     5072.99    152.03 o 
   0   2   1      520.18     1092.64     27.80 o 
   1   2   1      375.98      487.78     17.20 o 
   2   2   1     1412.35     1081.51     35.08 o 
   3   2   1      445.14      334.55     20.76 o 
   4   2   1     6196.65     6108.67    152.62 o 
   5   2   1     1411.44     1436.52     85.87 o 
   6   2   1      271.34      324.44     31.67 o 
  -6   3   1        5.80       -2.27     23.88 o 
  -5   3   1        0.71       -9.86     18.96 o 
  -4   3   1      608.82      566.40     43.60 o 
  -3   3   1      168.82      169.36     10.88 o 
  -2   3   1     1297.02     1528.99     61.04 o 
  -1   3   1     2759.85     2937.41     95.16 o 
   0   3   1     1830.03     2061.39     59.52 o 
   1   3   1     3930.43     4192.29    127.76 o 
   2   3   1       80.65       97.82     10.28 o 
   3   3   1      599.57      599.37     27.21 o 
   4   3   1      212.44      234.67     34.50 o 
   5   3   1      438.87      486.41     52.32 o 
   6   3   1        0.97       -1.52     27.68 o 
  -6   4   1     1090.96     1256.02     81.13 o 
  -5   4   1      808.16      767.72     56.87 o 
  -4   4   1     1292.31     1205.22     65.97 o 
  -3   4   1      307.04      331.35     31.85 o 
  -2   4   1     6641.01     7033.41    218.75 o 
  -1   4   1     1137.30     1232.46     34.30 o 
   0   4   1    10287.54    10117.82    220.76 o 
   1   4   1    13331.50    12289.25    268.65 o 
   2   4   1     1372.05     1091.76     39.81 o 
   3   4   1     1269.15     1204.28    120.94 o 
   4   4   1     1283.12     1235.72     48.91 o 
   5   4   1       54.60       85.80     21.61 o 
   6   4   1      756.77      704.53     41.03 o 
  -6   5   1       58.44       25.02     28.81 o 
  -5   5   1        0.04      -12.13     17.82 o 
  -4   5   1       98.98      152.03     29.57 o 
  -3   5   1     1517.77     1379.23     66.72 o 
  -2   5   1       62.81       53.08     15.16 o 
  -1   5   1     4939.11     5237.82    193.35 o 
   0   5   1      337.98      413.73     18.93 o 
   1   5   1        1.10       28.81     12.70 o 
   2   5   1      103.40       99.43     12.17 o 
   3   5   1     1073.33     1051.01     39.52 o 
   4   5   1      848.43      850.91     38.10 o 
   5   5   1       43.61       71.60     17.51 o 
   6   5   1      244.81      242.26     50.04 o 
  -6   6   1       72.94       84.92     35.26 o 
  -5   6   1     1815.05     1846.69     97.43 o 
  -4   6   1      246.21      167.57     30.71 o 
  -3   6   1      499.28      401.49     35.26 o 
  -2   6   1      897.25      890.17     48.91 o 
  -1   6   1    12358.53    13143.02    288.36 o 
   0   6   1     3605.82     3976.77     98.35 o 
   1   6   1     4780.24     4441.28    132.88 o 
   2   6   1     2435.05     2672.54     74.42 o 
   3   6   1     2191.82     2117.94     65.10 o 
   4   6   1      761.83      826.88     38.77 o 
   5   6   1      865.98      739.66     43.79 o 
   6   6   1      177.26      205.10     49.29 o 
  -6   7   1        0.73       31.85     31.09 o 
  -5   7   1      906.91      760.89     62.55 o 
  -4   7   1       89.99      117.91     28.81 o 
  -3   7   1       53.96       95.16     23.51 o 
  -2   7   1       77.84      112.22     21.23 o 
  -1   7   1       35.44       43.91     10.46 o 
   0   7   1       85.37       88.89     13.06 o 
   1   7   1      224.38      183.17     24.64 o 
   2   7   1       62.53       69.81     20.66 o 
   3   7   1      212.90      195.11     20.06 o 
   4   7   1       10.15       20.95     14.01 o 
   5   7   1      226.30      216.76     26.09 o 
   6   7   1       68.87       93.26     43.60 o 
  -6   8   1       94.99      113.74     37.91 o 
  -5   8   1      186.09      193.35     42.08 o 
  -4   8   1     1875.13     1817.87     94.40 o 
  -3   8   1       15.24       34.12     20.47 o 
  -2   8   1      184.97      271.45     32.60 o 
  -1   8   1     2095.26     2260.76    168.33 o 
   0   8   1     7518.79     7486.31    177.35 o 
   1   8   1      462.48      511.43     34.88 o 
   2   8   1      599.68      559.82     30.37 o 
   3   8   1        3.22       15.97     14.03 o 
   4   8   1     2147.86     2022.69     70.02 o 
   5   8   1      387.35      386.05     35.64 o 
   6   8   1       92.21       86.82     45.12 o 
  -6   9   1        9.65       40.19     34.12 o 
  -5   9   1      167.57      243.77     46.25 o 
  -4   9   1       63.54       83.03     31.09 o 
  -3   9   1      377.55      343.48     43.22 o 
  -2   9   1      375.56      453.43     44.36 o 
  -1   9   1      496.29      506.88     40.94 o 
   0   9   1       52.98       73.50     14.98 o 
   1   9   1     1727.22     1895.10     62.72 o 
   2   9   1      281.04      299.89     25.67 o 
   3   9   1      687.14      784.04     47.96 o 
   4   9   1      331.05      283.28     29.02 o 
   5   9   1      514.15      535.87     38.90 o 
  -5  10   1       70.70      125.87     39.81 o 
  -4  10   1       58.54       90.99     32.60 o 
  -3  10   1     1114.56     1156.31     73.55 o 
  -2  10   1     2664.94     2777.42    120.18 o 
  -1  10   1      777.40      893.20     56.87 o 
   0  10   1      628.60      640.94     34.81 o 
   1  10   1      274.13      285.69     26.30 o 
   2  10   1     2061.03     2060.02     70.78 o 
   3  10   1      499.78      532.34     81.70 o 
   4  10   1      485.13      538.53     37.59 o 
   5  10   1        1.69       -4.17     36.77 o 
  -5  11   1        3.74       -4.55     28.81 o 
  -4  11   1       71.26       66.35     32.98 o 
  -3  11   1      188.30      222.54     42.84 o 
  -2  11   1      644.79      515.22     53.08 o 
  -1  11   1      685.13      585.36     49.29 o 
   0  11   1      233.21      184.25     31.85 o 
   1  11   1       38.39       81.25     19.70 o 
   2  11   1        0.42        2.80     26.16 o 
   3  11   1      317.99      391.63     34.62 o 
   4  11   1       75.14       69.19     22.45 o 
  -4  12   1       14.90       39.43     32.60 o 
  -3  12   1      247.39      294.58     47.77 o 
  -2  12   1      151.81      107.67     33.74 o 
  -1  12   1     1342.74     1413.73     81.89 o 
   0  12   1      128.31      180.46     33.74 o 
   1  12   1     1154.70     1121.04     52.39 o 
   2  12   1      320.09      287.07     51.75 o 
   3  12   1      126.77      145.05     27.28 o 
   4  12   1      244.67      173.02     29.33 o 
  -3  13   1       40.16       -9.10     28.43 o 
  -2  13   1       79.68       46.25     31.09 o 
  -1  13   1        8.81       27.68     28.05 o 
   0  13   1        8.15        9.86     24.64 o 
   1  13   1       35.63       18.58     26.16 o 
   2  13   1       89.72      103.40     24.97 o 
   3  13   1       21.34       22.05     22.23 o 
  -2  14   1      301.06      374.95     56.49 o 
  -1  14   1      502.20      481.10     59.14 o 
   0  14   1      534.13      671.80     64.07 o 
   1  14   1       29.47       26.54     25.40 o 
   2  14   1      213.20      190.49     31.04 o 
  -2 -14   2       43.81       62.93     31.85 o 
  -1 -14   2      626.86      487.17     56.49 o 
   0 -14   2      332.27      239.60     45.12 o 
   1 -14   2      187.98      223.68     47.77 o 
   2 -14   2       12.53       -2.27     29.95 o 
  -3 -13   2      161.40       81.09     24.78 o 
  -2 -13   2        0.22       -4.09     17.45 o 
  -1 -13   2      113.61      169.09     37.53 o 
   0 -13   2       45.19       55.35     30.33 o 
   1 -13   2        6.97       -8.72     23.88 o 
   2 -13   2       43.47      106.15     37.53 o 
   3 -13   2       57.74       18.20     31.47 o 
  -4 -12   2       46.01       59.52     41.32 o 
  -3 -12   2       35.39       19.19     46.82 o 
  -2 -12   2     1196.10     1307.08     56.78 o 
  -1 -12   2      227.06      233.41     27.33 o 
   0 -12   2      796.16      793.50     59.14 o 
   1 -12   2      534.23      644.50     55.73 o 
   2 -12   2     1235.05     1325.78     83.41 o 
   3 -12   2       51.97       58.38     31.85 o 
   4 -12   2      167.40      211.93     47.39 o 
  -5 -11   2       37.66       19.34     35.64 o 
  -4 -11   2      111.89      129.66     45.12 o 
  -3 -11   2      120.99       91.37     28.81 o 
  -2 -11   2        0.10       -2.03     14.92 o 
  -1 -11   2      166.96      154.49     22.35 o 
   0 -11   2        0.32       -3.03     19.71 o 
   1 -11   2      211.63      232.78     36.77 o 
   2 -11   2       12.93        2.65     22.37 o 
   3 -11   2      330.90      250.60     43.60 o 
   4 -11   2       32.17       57.25     34.50 o 
   5 -11   2       17.03      -15.54     28.81 o 
  -5 -10   2      472.74      414.76     61.42 o 
  -4 -10   2      526.65      605.58     37.86 o 
  -3 -10   2      551.63      588.39     43.22 o 
  -2 -10   2       82.09      106.15     25.02 o 
  -1 -10   2     3462.03     3587.33    100.64 o 
   0 -10   2     1016.53     1035.63     43.29 o 
   1 -10   2      258.36      297.61     38.67 o 
   2 -10   2      670.08      664.59     53.83 o 
   3 -10   2      903.08     1110.06     73.17 o 
   4 -10   2      164.33      179.70     40.19 o 
   5 -10   2      486.02      306.71     54.21 o 
  -6  -9   2        2.04       12.51     34.12 o 
  -5  -9   2      153.06      125.87     40.57 o 
  -4  -9   2        0.04       -8.72     17.06 o 
  -3  -9   2      542.45      500.24     50.23 o 
  -2  -9   2      202.41      247.55     24.12 o 
  -1  -9   2       18.19       28.38     12.25 o 
   0  -9   2      444.14      455.41     26.66 o 
   1  -9   2      136.43      177.43     29.19 o 
   2  -9   2      329.91      341.96     39.81 o 
   3  -9   2      558.88      590.29     51.56 o 
   4  -9   2       73.54       89.09     32.98 o 
   5  -9   2       52.23       54.21     34.50 o 
   6  -9   2       67.51      166.81     47.01 o 
  -6  -8   2      210.92      177.43     49.29 o 
  -4  -8   2       62.60       72.94     18.37 o 
  -3  -8   2      365.25      359.53     25.87 o 
  -2  -8   2     1515.36     1485.95     78.10 o 
  -1  -8   2     5463.84     5590.26    139.06 o 
   0  -8   2     1570.71     1604.34     51.69 o 
   1  -8   2     2853.43     2789.55    109.94 o 
   2  -8   2       61.02       63.31     21.23 o 
   3  -8   2     1093.31      965.24     62.18 o 
   4  -8   2      226.07      195.25     39.05 o 
   5  -8   2      482.21      556.55     63.31 o 
   6  -8   2       47.34       93.64     40.94 o 
  -6  -7   2        9.85       -6.82     29.57 o 
  -4  -7   2      681.92      671.90     40.76 o 
  -3  -7   2        0.11       -2.42     10.80 o 
  -2  -7   2      636.27      657.47     30.29 o 
  -1  -7   2       75.17      100.13     20.09 o 
   0  -7   2       15.27       21.42      8.85 o 
   1  -7   2        5.30        2.07      8.91 o 
   2  -7   2      131.14      111.46     22.37 o 
   3  -7   2       37.50       37.15     21.23 o 
   4  -7   2      286.08      246.05     39.81 o 
   5  -7   2       59.77      124.73     38.29 o 
   6  -7   2       44.55       75.82     36.40 o 
  -7  -6   2       16.97       13.65     35.64 o 
  -6  -6   2     1048.73      938.70     78.48 o 
  -4  -6   2      800.88      739.94     62.93 o 
  -3  -6   2      232.88      270.02     55.35 o 
  -2  -6   2     3445.40     3375.17     88.08 o 
  -1  -6   2       22.72       21.08      9.07 o 
   0  -6   2    20171.06    20178.24    435.17 o 
   1  -6   2       29.25       36.63     10.99 o 
   2  -6   2      273.91      227.09     27.68 o 
   3  -6   2      607.02      468.59     39.81 o 
   4  -6   2     2702.81     2849.46    124.73 o 
   5  -6   2       23.16       31.09     26.54 o 
   6  -6   2      136.50      145.20     39.43 o 
  -7  -5   2       65.53       58.38     39.81 o 
  -6  -5   2       62.02       79.99     34.50 o 
  -4  -5   2     1031.54      985.28     38.98 o 
  -3  -5   2     2843.90     3065.46     82.38 o 
  -2  -5   2     4840.09     5143.32    144.44 o 
  -1  -5   2     1317.42     1368.35     41.25 o 
   0  -5   2       74.89       93.75     15.54 o 
   1  -5   2       25.05       36.91      7.15 o 
   2  -5   2      217.37      144.44     21.99 o 
   3  -5   2     1249.24     1270.05     66.72 o 
   4  -5   2      363.83      442.05     45.49 o 
   5  -5   2      371.55      433.33     51.56 o 
   6  -5   2       63.22       18.58     30.33 o 
   7  -5   2        4.62      -10.62     23.88 o 
  -7  -4   2      472.46      384.43     55.73 o 
  -6  -4   2     1729.02     1757.97    101.60 o 
  -5  -4   2     1570.84     1489.18     66.35 o 
  -4  -4   2       60.88       58.78     12.63 o 
  -3  -4   2      820.28      697.74     27.82 o 
  -2  -4   2     3692.91     3489.70     86.26 o 
  -1  -4   2     4864.31     5542.18    126.80 o 
   0  -4   2     3885.67     3879.35     90.46 o 
   1  -4   2     7115.36     6431.88    143.96 o 
   2  -4   2     5611.98     5474.85    178.94 o 
   3  -4   2      970.76      945.14     54.97 o 
   4  -4   2       10.19        5.31     18.20 o 
   5  -4   2     2441.70     2271.30    111.08 o 
   6  -4   2      546.01      745.35     71.27 o 
   7  -4   2       38.80       33.74     36.77 o 
  -6  -3   2       33.22       21.23     27.68 o 
  -5  -3   2       19.72        2.27     14.03 o 
  -4  -3   2       50.08       61.57     12.17 o 
  -3  -3   2        5.18        3.82      6.67 o 
  -2  -3   2        1.76       -0.86      4.58 o 
  -1  -3   2     3297.09     3808.33     88.12 o 
   0  -3   2     1059.05      763.78     22.74 o 
   1  -3   2     9346.13     8926.55    989.88 o 
   2  -3   2      420.76      458.35     31.47 o 
   3  -3   2     4909.01     5298.38    126.09 o 
   4  -3   2      345.98      364.33     40.94 o 
   5  -3   2        9.95       32.98     25.02 o 
   6  -3   2        1.28        6.45     22.37 o 
   7  -3   2       97.80      136.48     43.60 o 
  -6  -2   2     1101.71      975.47     67.86 o 
  -5  -2   2     1668.75     1827.52     61.47 o 
  -4  -2   2       67.23      135.72     21.23 o 
  -3  -2   2      846.73      631.52     26.60 o 
  -2  -2   2     9059.91     9448.95    207.04 o 
  -1  -2   2    26865.97    26885.95    755.96 o 
   0  -2   2      551.77      565.24     17.06 o 
   1  -2   2       40.57       35.64      9.10 o 
   2  -2   2     3073.83     3023.99     74.23 o 
   3  -2   2     2206.67     2209.84     61.90 o 
   4  -2   2       86.94      130.04     25.40 o 
   5  -2   2     3147.41     3099.67    134.21 o 
   6  -2   2      407.33      494.75     58.01 o 
   7  -2   2       17.76       22.75     34.50 o 
  -5  -1   2     1156.33     1116.18     52.89 o 
  -4  -1   2      175.12      233.16     27.30 o 
  -3  -1   2     2676.58     2704.63     95.16 o 
  -2  -1   2     1738.33     2174.24     72.41 o 
  -1  -1   2      184.35      119.04     10.99 o 
   0  -1   2     5335.46     4281.39    139.52 o 
   1  -1   2      931.59     1026.11     75.82 o 
   2  -1   2      903.59      969.23     30.86 o 
   3  -1   2      706.90      754.29     30.55 o 
   4  -1   2     1519.82     1471.45     51.45 o 
   5  -1   2      403.60      494.37     52.32 o 
   6  -1   2      131.10       97.43     32.60 o 
  -5   0   2        1.39        4.16     12.89 o 
  -4   0   2     8401.22     8535.25    198.07 o 
  -3   0   2        0.06        0.26      6.03 o 
  -2   0   2      921.93      860.47     27.11 o 
  -1   0   2        0.32        9.10      4.55 o 
   1   0   2        0.19        3.46      3.98 o 
   2   0   2       92.90      237.78     14.72 o 
   3   0   2        0.40        2.34      8.53 o 
   4   0   2     3334.36     3407.28     95.15 o 
   5   0   2        0.58        3.29     16.49 o 
   6   0   2       99.94      176.67     38.29 o 
  -5   1   2     1087.79     1154.04     66.72 o 
  -4   1   2      166.61      220.56     18.29 o 
  -3   1   2     2658.00     2737.89     70.37 o 
  -2   1   2     1718.74     2269.80     55.87 o 
  -1   1   2      199.70      136.10      9.10 o 
   1   1   2      945.12      939.83     41.32 o 
   2   1   2      922.92      994.64     33.31 o 
   3   1   2      708.69      472.38     34.12 o 
   4   1   2     1423.87     1578.43     55.35 o 
   5   1   2      432.26      426.59     32.16 o 
   6   1   2      132.55       98.57     32.23 o 
  -5   2   2     1658.27     1777.69     88.33 o 
  -4   2   2       70.15       75.40     12.57 o 
  -3   2   2      813.31      659.10     38.10 o 
  -2   2   2     8965.42     9545.52    207.68 o 
  -1   2   2    26871.80    27301.84    770.75 o 
   0   2   2      555.13      495.80     18.96 o 
   1   2   2       52.22       31.14      5.54 o 
   2   2   2     3200.42     3154.89     80.91 o 
   3   2   2     2291.93     2212.37     65.36 o 
   4   2   2      107.18      104.94     17.42 o 
   5   2   2     3294.37     3120.29     98.38 o 
   6   2   2      427.16      468.77     46.06 o 
  -6   3   2       24.80       -2.27     22.37 o 
  -5   3   2       35.94       50.04     24.26 o 
  -4   3   2       43.96       70.90     20.85 o 
  -3   3   2        0.68       -0.74      5.22 o 
  -2   3   2        2.20       -4.55      6.07 o 
  -1   3   2     3236.55     3695.28     84.32 o 
   0   3   2     1108.48      722.16     34.69 o 
   1   3   2     9325.97    10280.46    224.71 o 
   2   3   2      440.96      545.59     23.13 o 
   3   3   2     5042.00     5211.45    128.09 o 
   4   3   2      346.87      399.59     43.22 o 
   5   3   2        8.48       14.03     23.13 o 
   6   3   2        9.86      -14.03     25.02 o 
  -6   4   2     1591.55     1794.75     98.57 o 
  -5   4   2     1490.17     1497.14     81.89 o 
  -4   4   2       44.73       72.03     22.75 o 
  -3   4   2      780.33      705.54     42.84 o 
  -2   4   2     3639.35     3362.78    114.49 o 
  -1   4   2     4844.42     5334.50    120.67 o 
   0   4   2     3701.22     3639.69     92.51 o 
   1   4   2     7427.20     6587.88    150.36 o 
   2   4   2     5725.80     5682.80    134.93 o 
   3   4   2      995.44      944.01     49.29 o 
   4   4   2        4.36        8.96     10.73 o 
   5   4   2     2558.01     2416.49     77.97 o 
   6   4   2      638.99      664.51     40.74 o 
   7   4   2       28.60       -1.52     33.36 o 
  -6   5   2       63.81       86.06     34.50 o 
  -5   5   2      106.59      111.46     31.09 o 
  -4   5   2     1005.51      970.16     59.90 o 
  -3   5   2     2693.65     2993.52    113.36 o 
  -2   5   2     4703.78     4662.40    154.68 o 
  -1   5   2     1301.70     1436.08     49.10 o 
   0   5   2       83.03       93.53     17.25 o 
   1   5   2       16.53       55.44      9.46 o 
   2   5   2      242.50      242.21     17.22 o 
   3   5   2     1240.22     1219.97     44.19 o 
   4   5   2      388.55      340.69     24.79 o 
   5   5   2      394.97      429.74     32.20 o 
   6   5   2       85.24       94.46     22.27 o 
   7   5   2        3.31      -23.13     34.88 o 
  -6   6   2      941.38     1044.47     77.72 o 
  -5   6   2        0.64       -8.72     22.75 o 
  -4   6   2      640.50      797.29     54.97 o 
  -3   6   2      239.35      313.91     33.74 o 
  -2   6   2     3453.51     3078.82    112.98 o 
  -1   6   2       19.63       34.19      9.37 o 
   0   6   2    19993.88    20424.41    441.56 o 
   1   6   2       25.42       36.97      9.75 o 
   2   6   2      319.68      208.19     18.09 o 
   3   6   2      688.32      736.68     49.66 o 
   4   6   2     3060.45     2937.68     87.61 o 
   5   6   2       18.85       40.27     17.26 o 
   6   6   2      157.32      121.32     43.60 o 
  -6   7   2       13.26       34.12     28.05 o 
  -5   7   2      144.98      172.50     38.67 o 
  -4   7   2      637.30      598.63     50.42 o 
  -3   7   2        0.01       -6.45     14.41 o 
  -2   7   2      597.87      580.81     40.57 o 
  -1   7   2       89.26       82.71     11.98 o 
   0   7   2       13.68        4.55      8.42 o 
   1   7   2        6.06       -0.15      8.14 o 
   2   7   2      135.83      139.91     16.90 o 
   3   7   2       38.78      178.01     79.61 o 
   4   7   2      307.69      335.30     28.19 o 
   5   7   2      101.70      110.11     44.17 o 
   6   7   2       43.09       54.21     40.19 o 
  -6   8   2      166.43      215.34     49.29 o 
  -5   8   2     1032.22     1068.74     76.96 o 
  -4   8   2       52.44      111.08     31.47 o 
  -3   8   2      305.92      307.84     38.29 o 
  -2   8   2     1431.25     1416.39     70.90 o 
  -1   8   2     5469.12     5475.23    184.63 o 
   0   8   2     1494.00     1567.92     71.65 o 
   1   8   2     3063.89     2969.51     84.21 o 
   2   8   2       45.34       60.60     14.75 o 
   3   8   2     1195.06     1177.94     48.07 o 
   4   8   2      284.52      266.47     26.97 o 
   5   8   2      533.12      488.35     37.79 o 
   6   8   2       45.70       67.10     42.84 o 
  -6   9   2        0.07       -0.38     29.57 o 
  -5   9   2      166.50      118.28     38.29 o 
  -4   9   2        0.24      -13.27     20.85 o 
  -3   9   2      487.56      381.77     43.98 o 
  -2   9   2      176.38      213.06     32.60 o 
  -1   9   2       13.36        1.14     15.16 o 
   0   9   2      476.81      504.78     29.15 o 
   1   9   2      134.10      129.35     18.67 o 
   2   9   2      387.30      365.23     46.63 o 
   3   9   2      667.39      663.33     65.40 o 
   4   9   2       96.74       87.95     20.95 o 
   5   9   2       68.61      121.29     24.69 o 
  -5  10   2      413.70      398.07     58.76 o 
  -4  10   2      467.28      536.07     58.38 o 
  -3  10   2      471.35      651.70     55.73 o 
  -2  10   2       78.79       84.16     27.30 o 
  -1  10   2     3492.69     3686.17    142.17 o 
   0  10   2     1025.56     1094.49     47.20 o 
   1  10   2      278.34      282.05     26.60 o 
   2  10   2      718.70      683.45     53.83 o 
   3  10   2     1058.72     1056.25     75.44 o 
   4  10   2      164.07      170.65     26.01 o 
   5  10   2      585.89      527.00     50.04 o 
  -5  11   2       40.01       60.66     34.50 o 
  -4  11   2      109.45      125.49     39.05 o 
  -3  11   2      113.45      112.22     34.12 o 
  -2  11   2        0.30       69.38     26.92 o 
  -1  11   2      164.95      134.97     30.33 o 
   0  11   2        2.56        0.00     16.68 o 
   1  11   2      232.08      246.43     27.32 o 
   2  11   2       16.59       15.98     16.69 o 
   3  11   2      375.24      347.90     32.82 o 
   4  11   2       34.15       41.57     21.01 o 
  -4  12   2       39.19       72.79     34.88 o 
  -3  12   2       32.30       27.30     29.19 o 
  -2  12   2     1048.46     1134.32     75.82 o 
  -1  12   2      201.65      227.85     39.05 o 
   0  12   2      819.32      866.67     61.04 o 
   1  12   2      613.04      571.96     38.70 o 
   2  12   2     1376.44     1396.62     61.39 o 
   3  12   2       55.84       55.52     21.98 o 
   4  12   2      222.10      179.70     30.81 o 
  -3  13   2      151.94      170.98     42.84 o 
  -2  13   2        0.10        7.58     27.68 o 
  -1  13   2      104.25       97.81     33.36 o 
   0  13   2       58.46       77.34     31.09 o 
   1  13   2        2.49        2.27     23.51 o 
   2  13   2       60.06       48.31     22.23 o 
   3  13   2       69.98       91.62     26.46 o 
  -2  14   2       32.76       96.68     37.53 o 
  -1  14   2      601.70      672.18     68.62 o 
   0  14   2      345.16      357.13     49.29 o 
   1  14   2      224.08      246.05     42.84 o 
   2  14   2       17.03       24.42     23.46 o 
  -2 -14   3      209.36      197.90     42.84 o 
  -1 -14   3      585.54      746.86     68.62 o 
   0 -14   3      572.12      545.17     61.80 o 
   1 -14   3       59.32       31.85     30.33 o 
   2 -14   3       75.31      132.69     42.84 o 
  -3 -13   3      166.90      171.87     27.87 o 
  -2 -13   3       17.36        0.29     22.94 o 
  -1 -13   3       52.80       32.98     26.92 o 
   0 -13   3      269.63      227.09     42.08 o 
   1 -13   3       56.78       75.07     34.12 o 
   2 -13   3        1.02       -6.45     25.02 o 
   3 -13   3       19.40       43.98     34.12 o 
  -4 -12   3       18.39      -13.27     31.47 o 
  -3 -12   3      506.50      528.84     39.70 o 
  -2 -12   3        2.00        3.47     17.76 o 
  -1 -12   3      569.25      565.16     36.64 o 
   0 -12   3      142.78      133.07     31.85 o 
   1 -12   3      882.39      957.27     67.86 o 
   2 -12   3      564.71      448.50     54.59 o 
   3 -12   3      257.85      285.10     48.91 o 
   4 -12   3      289.81      341.59     56.49 o 
  -5 -11   3      134.85      130.80     45.87 o 
  -4 -11   3        8.90       -7.20     32.60 o 
  -3 -11   3      169.30      163.95     24.84 o 
  -2 -11   3      613.53      693.03     38.90 o 
  -1 -11   3      405.44      359.48     62.74 o 
   0 -11   3      364.95      311.64     40.19 o 
   1 -11   3        6.64       -7.96     20.09 o 
   2 -11   3      463.23      497.78     53.83 o 
   3 -11   3       52.47       25.40     28.43 o 
   4 -11   3       25.28       50.80     34.88 o 
   5 -11   3        5.79      -44.36     28.81 o 
  -5 -10   3      218.15      252.87     54.21 o 
  -4 -10   3       18.66       24.26     31.09 o 
  -3 -10   3      680.38      725.57     38.41 o 
  -2 -10   3     2984.79     3076.34     91.07 o 
  -1 -10   3       14.87       44.71     15.75 o 
   0 -10   3      351.57      442.11     29.47 o 
   1 -10   3      562.98      577.02     47.39 o 
   2 -10   3      442.26      401.49     46.25 o 
   3 -10   3      226.87      276.38     43.60 o 
   4 -10   3      592.14      561.47     61.42 o 
   5 -10   3        5.21       12.13     32.60 o 
  -6  -9   3        1.42      -14.41     32.60 o 
  -5  -9   3        2.09       -0.38     29.57 o 
  -4  -9   3       72.08       79.24     32.98 o 
  -3  -9   3        3.58       10.42     13.10 o 
  -2  -9   3      633.44      614.13     36.96 o 
  -1  -9   3       31.50       24.02     12.89 o 
   0  -9   3      166.41      211.36     20.64 o 
   1  -9   3      822.73      862.12     54.21 o 
   2  -9   3      277.75      387.08     42.46 o 
   4  -9   3      252.07      235.81     42.08 o 
   5  -9   3      430.06      436.74     59.14 o 
  -6  -8   3       18.59       11.37     34.50 o 
  -5  -8   3        1.73       50.04     31.85 o 
  -4  -8   3     2220.19     2137.14     69.70 o 
  -3  -8   3      167.17      194.11     25.02 o 
  -2  -8   3      362.72      411.08     42.46 o 
  -1  -8   3     3328.41     3638.38     96.35 o 
   0  -8   3     3701.11     3624.49     95.15 o 
   1  -8   3       10.48       17.06     16.30 o 
   2  -8   3      831.13      965.99     59.14 o 
   3  -8   3      465.31      341.59     40.94 o 
   4  -8   3     1312.17     1135.08     75.82 o 
   5  -8   3      175.33      183.87     42.08 o 
   6  -8   3        1.15        5.31     33.74 o 
  -6  -7   3       12.62       31.09     34.12 o 
  -5  -7   3      401.32      381.01     52.70 o 
  -4  -7   3       45.98       28.43     15.92 o 
  -3  -7   3      519.33      559.96     34.88 o 
  -2  -7   3      644.63      637.30     35.64 o 
  -1  -7   3      780.20      901.50     34.48 o 
   0  -7   3       86.18      118.26     13.66 o 
   1  -7   3     2283.43     2350.87     64.94 o 
   2  -7   3       84.94      148.61     26.16 o 
   3  -7   3      193.53      237.71     34.88 o 
   4  -7   3       39.65       63.31     26.54 o 
   5  -7   3        1.36        8.34     25.78 o 
   6  -7   3       45.08       84.16     38.67 o 
  -7  -6   3      190.51      158.85     47.39 o 
  -6  -6   3       44.87       75.07     35.26 o 
  -5  -6   3     1114.38     1238.96     83.03 o 
  -4  -6   3      432.51      511.81     33.36 o 
  -3  -6   3     2834.26     2948.78    101.60 o 
  -2  -6   3       66.28      100.09     15.92 o 
  -1  -6   3    10123.83    10585.10    235.45 o 
   0  -6   3      373.90      523.11     23.55 o 
   1  -6   3      794.81      645.13     25.22 o 
   2  -6   3      818.09      920.50     52.70 o 
   3  -6   3     3426.17     1257.92     69.00 o 
   4  -6   3     1014.29     1034.61     68.24 o 
   5  -6   3      496.29      464.04     54.59 o 
   6  -6   3      121.78      100.85     39.43 o 
  -7  -5   3       50.21       42.08     37.15 o 
  -6  -5   3      396.68      291.54     47.77 o 
  -5  -5   3      388.17      403.00     50.42 o 
  -4  -5   3      958.66      908.75     43.60 o 
  -3  -5   3      300.07      314.29     22.75 o 
  -2  -5   3     2004.49     2503.32     84.54 o 
  -1  -5   3     2513.67     2620.69     67.13 o 
   0  -5   3      103.51      230.69     14.34 o 
   1  -5   3       36.94       42.61      7.50 o 
   2  -5   3       65.40       65.68     18.77 o 
   3  -5   3     1519.50     1561.97     77.34 o 
   4  -5   3      555.42      599.77     50.04 o 
   5  -5   3      122.57      115.25     31.47 o 
   6  -5   3        2.52        2.27     29.19 o 
   7  -5   3      382.21      393.15     58.76 o 
  -7  -4   3       87.81       59.52     37.15 o 
  -6  -4   3     2429.62     2512.80    128.52 o 
  -5  -4   3      416.81      351.44     44.36 o 
  -4  -4   3      610.79      615.31     33.74 o 
  -3  -4   3     3617.23     3558.03    113.74 o 
  -2  -4   3     9547.63    10100.10    293.44 o 
  -1  -4   3      129.62      128.46     10.17 o 
   0  -4   3       16.61        8.98      4.95 o 
   1  -4   3     2019.94     2069.39     53.30 o 
   2  -4   3     8312.64     8125.27    261.97 o 
   3  -4   3     1058.08     1193.09     64.07 o 
   4  -4   3     1668.94     1752.29     87.96 o 
   5  -4   3       45.63       80.75     29.19 o 
   6  -4   3      438.98      434.09     58.38 o 
   7  -4   3       14.76       -5.31     30.71 o 
  -6  -3   3       74.66       86.82     31.09 o 
  -5  -3   3       50.93       60.28     25.02 o 
  -4  -3   3        1.44        1.14     10.43 o 
  -3  -3   3     1209.65     1238.58     47.39 o 
  -2  -3   3     1136.44     1457.12     39.76 o 
  -1  -3   3     1519.64     1681.65     42.72 o 
   0  -3   3       52.44      228.59     11.75 o 
   1  -3   3     1790.03     2090.08     73.17 o 
   2  -3   3     1792.67     1938.64     90.80 o 
   3  -3   3       17.46       32.54      8.90 o 
   4  -3   3      265.82      294.95     38.67 o 
   5  -3   3      146.01      194.11     37.91 o 
   6  -3   3      191.58      291.16     47.39 o 
   7  -3   3       22.55       32.23     34.88 o 
  -6  -2   3      442.55      461.39     49.29 o 
  -5  -2   3       70.69       83.79     25.40 o 
  -4  -2   3     1736.73     1723.46     76.01 o 
  -3  -2   3     2545.82     2224.29     93.26 o 
  -2  -2   3     8492.19     8128.08    178.16 o 
  -1  -2   3     5493.12     5978.00    130.72 o 
   0  -2   3    27890.54    25540.56    837.09 o 
   1  -2   3    14941.14    13404.87    390.87 o 
   2  -2   3      993.83      793.23     43.60 o 
   3  -2   3      254.55      265.08     19.90 o 
   4  -2   3     4150.24     4326.12    163.02 o 
   5  -2   3      757.34      862.87     63.69 o 
   6  -2   3      104.66      174.39     40.94 o 
   7  -2   3        4.28      -28.81     23.13 o 
  -5  -1   3      274.04      300.73     24.39 o 
  -4  -1   3       40.83       30.76     10.38 o 
  -3  -1   3       74.56       88.55     10.80 o 
  -2  -1   3      388.64      385.26     20.66 o 
  -1  -1   3       27.99       36.02      7.58 o 
   1  -1   3     9115.69     8303.63    182.45 o 
   2  -1   3      281.41      222.07     26.92 o 
   3  -1   3     1053.03     1266.24     43.04 o 
   4  -1   3      245.38      233.92     21.40 o 
   5  -1   3      172.38      193.35     37.15 o 
   6  -1   3        0.19        6.07     26.16 o 
   7  -1   3      114.08      133.83     42.84 o 
  -5   0   3     2402.87     2553.89     93.45 o 
  -4   0   3        0.05       -9.05     15.35 o 
  -3   0   3     5815.72     5788.99    134.42 o 
  -2   0   3        0.02       -1.14      4.93 o 
  -1   0   3     8357.51     9826.37    315.81 o 
   0   0   3        0.01        5.31      3.79 o 
   2   0   3        2.98       11.31     14.79 o 
   3   0   3     6923.81     7391.22    174.39 o 
   4   0   3        0.01       -0.51     10.80 o 
   5   0   3      168.35      156.52     22.59 o 
   6   0   3        0.23        3.41     24.64 o 
   7   0   3      228.04      226.71     48.91 o 
  -5   1   3      244.71      320.73     36.77 o 
  -4   1   3       42.75       41.77     11.02 o 
  -3   1   3       81.57      105.56     11.17 o 
  -2   1   3      433.21      392.33     15.67 o 
  -1   1   3       25.28       43.49      6.26 o 
   0   1   3     1543.31     1410.56     34.41 o 
   1   1   3     9123.63     8032.23    182.55 o 
   2   1   3      269.69      257.68     16.35 o 
   3   1   3     1101.56     1200.24     43.28 o 
   4   1   3      245.25      279.35     36.96 o 
   5   1   3      165.66      167.95     23.46 o 
   6   1   3        3.41        0.76     24.26 o 
   7   1   3      125.48      139.89     38.29 o 
  -5   2   3       62.88      105.77     25.02 o 
  -4   2   3     1680.53     1655.50     50.68 o 
  -3   2   3     2376.01     2366.29     61.65 o 
  -2   2   3     8344.29     7829.27    171.56 o 
  -1   2   3     5544.51     5762.53    126.11 o 
   0   2   3    27840.98    25035.43    685.26 o 
   1   2   3    14769.50    13723.10    295.73 o 
   2   2   3     1031.45      782.76     30.05 o 
   3   2   3      252.79      275.14     21.43 o 
   4   2   3     4326.98     4355.57    117.59 o 
   5   2   3      813.62      819.13     42.65 o 
   6   2   3      115.97      155.47     25.20 o 
  -5   3   3       70.34       68.62     25.02 o 
  -4   3   3        0.96       16.30     15.92 o 
  -3   3   3     1200.56     1261.15     37.18 o 
  -2   3   3     1122.73     1441.16     60.28 o 
  -1   3   3     1493.92     1647.73     42.02 o 
   0   3   3       67.42      224.05     11.30 o 
   1   3   3     1879.65     2186.75     56.69 o 
   2   3   3     1860.53     1949.80     55.46 o 
   3   3   3       15.42       71.27     21.61 o 
   4   3   3      264.47      280.93     26.35 o 
   5   3   3      195.68      149.11     22.62 o 
   6   3   3      219.98      192.97     43.60 o 
  -5   4   3      397.42      439.02     45.12 o 
  -4   4   3      603.20      521.29     42.08 o 
  -3   4   3     3494.92     3412.07    121.70 o 
  -2   4   3     9331.95     9705.41    213.14 o 
  -1   4   3      127.42      107.76     10.05 o 
   0   4   3       17.40       23.37      8.53 o 
   1   4   3     2056.27     2071.04     55.90 o 
   2   4   3     8703.80     8093.08    186.46 o 
   3   4   3     1101.27     1084.56     40.99 o 
   4   4   3     1794.04     1696.65     92.88 o 
   5   4   3       54.11       47.33     19.34 o 
   6   4   3      486.31      529.15     39.37 o 
  -5   5   3      372.78      428.40     46.25 o 
  -4   5   3      896.43      813.97     53.83 o 
  -3   5   3      288.76      297.61     31.85 o 
  -2   5   3     2010.94     2323.47     59.81 o 
  -1   5   3     2465.66     2512.47     64.40 o 
   0   5   3      113.29      249.00     23.51 o 
   1   5   3       66.50       56.54     11.56 o 
   2   5   3       72.28       73.43     11.85 o 
   3   5   3     1612.93     1509.32     51.86 o 
   4   5   3      606.50      555.09     31.70 o 
   5   5   3      120.66       79.17     19.85 o 
   6   5   3        3.71       -7.49     15.60 o 
   7   5   3      469.42      370.02     65.21 o 
  -6   6   3       41.54      115.25     36.40 o 
  -5   6   3      946.37     1123.33     71.65 o 
  -4   6   3      393.08      448.50     43.98 o 
  -3   6   3     2658.59     2524.55    101.98 o 
  -2   6   3       63.55      104.26     19.71 o 
  -1   6   3    10067.41    10749.81    239.48 o 
   0   6   3      416.73      481.15     23.41 o 
   1   6   3      803.48      661.87     28.42 o 
   2   6   3      876.82      926.23     36.91 o 
   3   6   3     3969.64     3821.63    103.57 o 
   4   6   3     1112.49     1075.80     46.12 o 
   5   6   3      565.36      558.46     35.82 o 
   6   6   3      134.47      138.87     25.77 o 
  -6   7   3        5.64        9.10     27.68 o 
  -5   7   3      353.72      267.66     42.46 o 
  -4   7   3       35.89        1.14     18.96 o 
  -3   7   3      480.44      487.55     40.57 o 
  -2   7   3      614.57      620.62     41.70 o 
  -1   7   3      810.74      854.63     33.11 o 
   0   7   3       89.26       92.73     13.57 o 
   1   7   3     2384.17     2362.88     68.95 o 
   2   7   3      104.17      104.12     15.74 o 
   3   7   3      207.89      189.49     26.16 o 
   4   7   3       58.66       70.70     24.83 o 
   5   7   3        4.31        8.53     29.38 o 
   6   7   3       55.74       56.56     22.94 o 
  -6   8   3       13.40      -25.78     25.78 o 
  -5   8   3        1.03       27.30     27.68 o 
  -4   8   3     1878.92     1940.33     97.05 o 
  -3   8   3      148.16      269.17     34.88 o 
  -2   8   3      302.70      363.95     36.77 o 
  -1   8   3     3286.82     3406.64     91.07 o 
   0   8   3     3739.61     3550.86    111.27 o 
   1   8   3       11.45       12.31     11.01 o 
   2   8   3     1030.32     1037.46     47.96 o 
   3   8   3      561.12      551.45     52.32 o 
   4   8   3     1515.45     1341.18     59.90 o 
   5   8   3      249.38      253.52     29.86 o 
   6   8   3        3.66       29.95     39.05 o 
  -6   9   3        1.28      -22.37     29.57 o 
  -5   9   3        2.36       -2.65     26.54 o 
  -4   9   3       65.44      123.21     33.74 o 
  -3   9   3        3.36       48.53     23.13 o 
  -2   9   3      573.66      621.38     47.39 o 
  -1   9   3       36.16       23.88     17.82 o 
   0   9   3      168.77      204.68     21.16 o 
   1   9   3      922.40      995.01     50.80 o 
   2   9   3      292.35      338.96     27.63 o 
   3   9   3     1408.71     1379.46     55.66 o 
   4   9   3      291.93      329.53     31.54 o 
   5   9   3      530.34      539.09     41.04 o 
  -5  10   3      181.23      271.83     49.29 o 
  -4  10   3        8.62       95.54     32.98 o 
  -3  10   3      616.14      701.75     56.49 o 
  -2  10   3     2736.35     3001.48    126.25 o 
  -1  10   3       13.67       55.73     23.51 o 
   0  10   3      398.03      481.50     43.79 o 
   1  10   3      567.78      577.37     34.33 o 
   2  10   3      505.89      539.97     34.71 o 
   3  10   3      260.59      280.84     29.37 o 
   4  10   3      688.39      635.45     41.38 o 
   5  10   3        8.65       33.58     21.54 o 
  -5  11   3      106.71       87.96     38.67 o 
  -4  11   3       10.80       13.65     27.30 o 
  -3  11   3      150.04      222.16     41.32 o 
  -2  11   3      621.35      614.17     52.70 o 
  -1  11   3      415.26      379.12     43.60 o 
   0  11   3      357.52      414.00     43.60 o 
   1  11   3        6.34       26.84     16.81 o 
   2  11   3      515.16      513.50     49.85 o 
   3  11   3       69.15       48.75     25.40 o 
   4  11   3       28.14       22.08     20.32 o 
  -4  12   3       15.64       46.63     32.23 o 
  -3  12   3      463.32      561.10     61.04 o 
  -2  12   3        2.30       51.94     30.33 o 
  -1  12   3      508.91      466.32     50.80 o 
   0  12   3      159.56      180.46     34.88 o 
   1  12   3     1021.67     1081.22     52.38 o 
   2  12   3      695.03      659.26     42.68 o 
   3  12   3      311.48      301.20     42.84 o 
   4  12   3      348.57      275.94     34.98 o 
  -3  13   3      139.17      125.87     39.81 o 
  -2  13   3       23.60       36.77     29.95 o 
  -1  13   3       51.18       67.48     31.85 o 
   0  13   3      232.31      178.94     37.91 o 
   1  13   3       48.62       67.86     31.09 o 
   2  13   3        0.40       10.28     19.62 o 
   3  13   3       29.12       26.10     22.09 o 
  -2  14   3      192.98      199.42     46.25 o 
  -1  14   3      587.13      622.51     66.72 o 
   0  14   3      633.10      597.11     62.93 o 
   1  14   3       62.62       79.24     33.74 o 
  -2 -14   4      127.81       86.82     33.74 o 
  -1 -14   4      633.70      528.11     59.14 o 
   0 -14   4      250.32      288.51     48.53 o 
   1 -14   4      112.01       85.30     36.77 o 
   2 -14   4       19.01       62.55     39.05 o 
  -3 -13   4       80.63       19.34     36.40 o 
  -2 -13   4       20.06       -9.05     17.84 o 
  -1 -13   4      423.33      494.75     53.46 o 
   0 -13   4       13.07       35.26     29.19 o 
   1 -13   4        4.18        4.17     25.02 o 
   2 -13   4      339.57      325.28     52.70 o 
   3 -13   4       20.51       20.85     34.12 o 
  -4 -12   4       88.72      111.46     43.22 o 
  -3 -12   4      147.68      157.19     25.96 o 
  -2 -12   4     2115.72     2133.48     76.22 o 
  -1 -12   4       72.25       83.15     22.11 o 
   0 -12   4      418.69      418.93     49.29 o 
   1 -12   4      345.48      409.83     50.80 o 
   2 -12   4      919.69      983.43     74.31 o 
   3 -12   4      225.83      156.58     41.70 o 
   4 -12   4      226.35      311.64     55.73 o 
  -5 -11   4       47.57        3.41     35.64 o 
  -4 -11   4       14.51       10.24     34.12 o 
  -3 -11   4      207.44      173.81     26.02 o 
  -2 -11   4      208.73      221.96     26.14 o 
  -1 -11   4       93.49      119.22     21.13 o 
   0 -11   4        0.61       -6.82     18.58 o 
   1 -11   4        9.45       18.20     22.75 o 
   2 -11   4      879.02      946.66     68.62 o 
   3 -11   4      449.73      451.15     54.59 o 
   4 -11   4       28.71        9.10     32.23 o 
  -5 -10   4       63.58       69.00     39.05 o 
  -4 -10   4      628.89      588.39     66.35 o 
  -3 -10   4     1079.04     1129.33     49.24 o 
  -2 -10   4      166.55      240.73     46.06 o 
  -1 -10   4     1349.30     1445.49     54.36 o 
   0 -10   4     1337.56     1406.35     52.26 o 
   1 -10   4      208.49      211.93     34.12 o 
   2 -10   4      118.88      121.32     31.85 o 
   3 -10   4      610.00      467.07     54.21 o 
   4 -10   4       80.35      119.04     37.53 o 
   5 -10   4      312.80      338.93     55.73 o 
  -6  -9   4        8.22      -15.54     32.23 o 
  -5  -9   4       14.30       10.24     31.09 o 
  -4  -9   4       21.35       -4.55     25.78 o 
  -3  -9   4      910.14      896.21     41.16 o 
  -2  -9   4      182.48      206.62     42.84 o 
  -1  -9   4      347.86      304.77     49.47 o 
   0  -9   4     1745.47     1993.16     62.97 o 
   1  -9   4       49.06       48.53     20.85 o 
   2  -9   4      421.85      472.00     47.39 o 
   3  -9   4      758.27      762.79     59.52 o 
   4  -9   4      310.33      202.83     39.43 o 
   5  -9   4       15.86       56.87     31.09 o 
  -6  -8   4      101.32       53.46     38.29 o 
  -5  -8   4     1275.77     1421.69     97.81 o 
  -4  -8   4       16.85       45.49     29.95 o 
  -3  -8   4      709.51      717.40     38.48 o 
  -2  -8   4     2182.99     2450.17     72.21 o 
  -1  -8   4     3957.99     4012.86    104.34 o 
   0  -8   4      248.13      242.01     47.39 o 
   1  -8   4      529.44      517.50     39.81 o 
   2  -8   4      365.31      270.69     34.88 o 
   3  -8   4     2392.36     2354.33    109.57 o 
   4  -8   4      643.86      837.09     65.97 o 
   5  -8   4       73.68       50.42     33.74 o 
   6  -8   4        4.08       18.58     34.12 o 
  -6  -7   4       55.81        7.96     33.36 o 
  -5  -7   4        9.51        7.58     28.81 o 
  -4  -7   4      144.45      146.34     35.26 o 
  -3  -7   4        7.85       -0.78      9.53 o 
  -2  -7   4       65.53       80.54     13.04 o 
  -1  -7   4      378.07      426.62     23.53 o 
   0  -7   4      825.96      689.63     29.21 o 
   1  -7   4      125.34      121.16     13.48 o 
   2  -7   4     1979.96     1979.76     89.47 o 
   3  -7   4       29.75       29.57     20.09 o 
   4  -7   4        6.79       14.79     24.64 o 
   5  -7   4      170.64      221.41     43.98 o 
   6  -7   4       17.10       11.75     30.71 o 
  -7  -6   4        0.65      -41.70     32.60 o 
  -6  -6   4      243.28      224.44     46.25 o 
  -5  -6   4       10.67        7.96     25.78 o 
  -4  -6   4     2281.33     2267.95    101.79 o 
  -3  -6   4        5.76        3.55      8.90 o 
  -2  -6   4     4788.92     4868.74    147.86 o 
  -1  -6   4     1279.54     1512.98     46.19 o 
   0  -6   4     7762.69     7684.43    175.42 o 
   1  -6   4     3125.33     3255.11    116.01 o 
   2  -6   4      309.58      280.55     31.47 o 
   3  -6   4      218.12      197.90     31.47 o 
   4  -6   4     3055.81     2820.26    125.87 o 
   5  -6   4      205.44      247.19     44.36 o 
   6  -6   4        3.77        6.07     30.71 o 
  -7  -5   4       24.27       28.81     36.77 o 
  -6  -5   4      183.46      225.20     45.87 o 
  -5  -5   4     1234.28     1237.44     80.75 o 
  -4  -5   4       13.86       17.68     10.80 o 
  -3  -5   4     4722.42     5075.15    122.41 o 
  -2  -5   4      226.28      244.18     15.44 o 
  -1  -5   4     1455.92     1566.76     44.87 o 
   0  -5   4     1372.05     1108.23     35.04 o 
   1  -5   4      398.76      349.50     34.31 o 
   2  -5   4     3086.14     3464.76    119.42 o 
   3  -5   4      167.02      230.12     32.98 o 
   4  -5   4       27.79       36.77     23.51 o 
   5  -5   4       49.82       25.02     26.92 o 
   6  -5   4      171.68      187.28     40.94 o 
   7  -5   4        6.24       55.35     36.40 o 
  -7  -4   4      596.66      560.72     67.10 o 
  -6  -4   4      390.78      412.86     53.83 o 
  -5  -4   4      277.34      377.60     46.25 o 
  -4  -4   4     1733.41     1682.00     82.08 o 
  -3  -4   4     3202.92     3149.42     79.88 o 
  -2  -4   4      825.01      844.89     27.84 o 
  -1  -4   4     6782.13     7326.31    185.01 o 
   0  -4   4       18.29       13.97      5.76 o 
   1  -4   4     2760.38     2286.31     91.75 o 
   3  -4   4     4056.51     4350.76    159.23 o 
   4  -4   4       33.05       26.16     20.47 o 
   5  -4   4      561.65      563.37     59.52 o 
   6  -4   4       56.43       64.07     37.15 o 
   7  -4   4        1.42      -45.87     27.68 o 
  -6  -3   4       25.70       37.91     28.05 o 
  -5  -3   4       16.31       -0.38     21.99 o 
  -4  -3   4       22.43       26.26     11.94 o 
  -3  -3   4       76.26      104.70     10.73 o 
  -2  -3   4       19.41       18.44      5.09 o 
  -1  -3   4     1191.65     1047.38     29.60 o 
   2  -3   4      241.98      358.77     17.76 o 
   3  -3   4     4915.21     5040.76    171.74 o 
   4  -3   4      298.87      328.32     40.57 o 
   5  -3   4        0.86       14.79     24.64 o 
   6  -3   4        0.37      -14.03     22.75 o 
   7  -3   4      237.97      236.95     53.46 o 
  -6  -2   4     1027.95     1108.92     74.31 o 
  -5  -2   4      992.26     1029.31     64.45 o 
  -4  -2   4      453.76      545.93     42.08 o 
  -3  -2   4      964.06      888.26     29.08 o 
  -2  -2   4    15896.72    16624.35    354.37 o 
  -1  -2   4    13710.35    14354.87    305.73 o 
   0  -2   4        5.27       29.24     23.88 o 
   1  -2   4    12057.58     9673.59    313.91 o 
   2  -2   4      410.57      365.84     32.60 o 
   3  -2   4     4453.45     4187.55    106.26 o 
   4  -2   4      186.14      273.72     37.15 o 
   5  -2   4      681.33      805.25     62.93 o 
   6  -2   4      312.65      340.07     50.42 o 
   7  -2   4       77.81      133.07     43.98 o 
  -5  -1   4      113.77      117.53     26.92 o 
  -4  -1   4      331.26      326.54     21.03 o 
  -3  -1   4       38.15       76.72     10.01 o 
  -2  -1   4     1936.56     1933.79     47.64 o 
  -1  -1   4     3545.26     4016.38    137.62 o 
   0  -1   4       34.97      112.42      7.22 o 
   1  -1   4       11.70       26.81     26.35 o 
   2  -1   4     1315.56      786.29     42.84 o 
   3  -1   4      119.99      124.82     28.43 o 
   4  -1   4       21.82       24.20     11.64 o 
   5  -1   4      552.89      495.13     52.32 o 
   6  -1   4        6.74        7.20     26.92 o 
   7  -1   4        0.15       -7.20     27.30 o 
  -5   0   4        0.00      -16.68     15.54 o 
  -4   0   4     4003.73     3798.71     97.18 o 
  -3   0   4        0.36       -2.48      6.74 o 
  -2   0   4     2529.33     3020.80     99.52 o 
  -1   0   4        0.02        9.86      5.69 o 
   1   0   4        0.23        2.02      4.15 o 
   2   0   4     1784.72      745.35     40.94 o 
   3   0   4        2.80       22.81     10.30 o 
   4   0   4     6814.69     6990.32    173.31 o 
   5   0   4        0.35       -1.33     13.91 o 
   6   0   4       13.50       42.84     27.30 o 
   7   0   4        0.16       -6.82     23.88 o 
  -5   1   4      101.38       94.78     25.02 o 
  -4   1   4      343.68      369.97     21.94 o 
  -3   1   4       61.84      104.55     26.16 o 
  -2   1   4     1885.92     1950.19     72.41 o 
  -1   1   4     3488.62     4027.39    110.70 o 
   0   1   4       26.69       94.58      6.45 o 
   1   1   4       23.91       61.22     21.04 o 
   2   1   4     1493.47     1569.78     47.81 o 
   3   1   4      112.74      129.48     16.20 o 
   4   1   4       16.21       18.89     18.77 o 
   5   1   4      588.49      594.84     38.47 o 
   6   1   4        8.55       -7.58     24.64 o 
   7   1   4        1.04        9.86     31.09 o 
  -5   2   4      894.16      877.28     55.73 o 
  -4   2   4      416.82      523.74     41.51 o 
  -3   2   4      928.54      875.75     29.82 o 
  -2   2   4    15520.49    16676.76    355.33 o 
  -1   2   4    13673.47    13822.03    293.99 o 
   0   2   4        7.34       53.02      5.82 o 
   1   2   4    12317.17     9866.93    216.99 o 
   2   2   4      376.63      379.74     48.34 o 
   3   2   4     4299.43     4310.45    112.25 o 
   4   2   4      222.32      241.47     28.24 o 
   5   2   4      750.26      747.45     41.31 o 
   6   2   4      353.76      362.48     35.37 o 
   7   2   4       60.05       87.96     34.88 o 
  -5   3   4       10.81        7.96     18.20 o 
  -4   3   4       12.79       25.78     16.68 o 
  -3   3   4       80.12      111.59     10.87 o 
  -2   3   4       14.58       14.71     10.43 o 
  -1   3   4     1126.02     1022.88     29.36 o 
   0   3   4     3910.20     3834.79     89.60 o 
   1   3   4     1354.55     1398.48     40.89 o 
   2   3   4      305.58      300.99     29.00 o 
   3   3   4     4995.77     5096.11    196.00 o 
   4   3   4      324.30      309.22     26.99 o 
   5   3   4        1.02       25.09     16.76 o 
   6   3   4        1.29       14.79     29.57 o 
   7   3   4      261.18      252.49     42.08 o 
  -5   4   4      249.92      264.25     37.15 o 
  -4   4   4     1599.46     1523.30     73.55 o 
  -3   4   4     3181.97     3021.71     75.92 o 
  -2   4   4      835.38      777.60     33.36 o 
  -1   4   4     6565.08     6792.24    152.44 o 
   0   4   4       22.57       15.70      6.82 o 
   1   4   4     2763.82     2349.09    136.10 o 
   2   4   4     4557.70     4180.40    104.82 o 
   3   4   4     4478.61     4283.57    111.88 o 
   4   4   4       19.97        1.55     11.02 o 
   5   4   4      628.30      602.59     36.00 o 
   6   4   4       77.59       92.37     23.69 o 
  -5   5   4     1104.65     1129.02     69.38 o 
  -4   5   4        8.24      -10.24     14.03 o 
  -3   5   4     4501.62     4853.10    165.30 o 
  -2   5   4      224.21      225.94     14.48 o 
  -1   5   4     1442.67     1639.75     46.41 o 
   0   5   4     1388.21     1028.34     34.04 o 
   1   5   4      441.43      371.60     34.12 o 
   2   5   4     3042.82     3287.08    106.15 o 
   3   5   4      182.40      189.53     21.80 o 
   4   5   4       24.22       26.25     14.16 o 
   5   5   4       39.79       31.92     17.95 o 
   6   5   4      189.31      212.82     29.16 o 
  -5   6   4        6.82       17.82     21.99 o 
  -4   6   4     1973.15     1936.16     90.61 o 
  -3   6   4       10.02       18.20     15.16 o 
  -2   6   4     4800.98     4496.65    108.56 o 
  -1   6   4     1325.94     1376.98     53.27 o 
   0   6   4     7853.13     7590.10    174.89 o 
   1   6   4     3504.42     3434.36     90.02 o 
   2   6   4      318.01      255.71     31.28 o 
   3   6   4      267.28      266.13     23.42 o 
   4   6   4     3487.73     3294.51     97.38 o 
   5   6   4      238.01      241.83     27.49 o 
   6   6   4        6.02        3.72     18.30 o 
  -5   7   4        8.05       50.42     28.43 o 
  -4   7   4      129.76      119.42     28.81 o 
  -3   7   4       10.63       -0.76     13.65 o 
  -2   7   4       68.43       84.92     20.09 o 
  -1   7   4      381.21      430.61     23.45 o 
   0   7   4      778.43      628.02     28.51 o 
   1   7   4      145.41      148.23     16.97 o 
   2   7   4     2153.27     2128.37     66.85 o 
   3   7   4       19.55       11.16     12.69 o 
   4   7   4        9.65       12.13     13.38 o 
   5   7   4      251.27      264.97     28.80 o 
   6   7   4       21.11        5.51     18.39 o 
  -5   8   4     1127.66     1285.21     82.27 o 
  -4   8   4       13.25       77.72     27.30 o 
  -3   8   4      663.55      698.72     50.04 o 
  -2   8   4     2122.33     2210.64     94.02 o 
  -1   8   4     3836.34     4039.44    139.52 o 
   0   8   4      228.00      259.16     21.81 o 
   1   8   4      622.09      566.16     30.15 o 
   2   8   4      422.21      409.64     27.56 o 
   3   8   4     2670.94     2409.65     77.97 o 
   4   8   4      866.31      903.39     45.51 o 
   5   8   4       79.61       90.61     22.73 o 
   6   8   4        3.01       -5.08     27.87 o 
  -6   9   4        2.98       23.51     31.85 o 
  -5   9   4       10.96       60.28     30.33 o 
  -4   9   4       25.84       -0.76     22.75 o 
  -3   9   4      903.13      956.52     61.80 o 
  -2   9   4      194.88      256.66     33.74 o 
  -1   9   4      355.46      297.23     33.36 o 
   0   9   4     1993.79     1972.90     64.29 o 
   1   9   4       50.23       51.43     15.42 o 
   2   9   4      495.32      480.00     31.42 o 
   3   9   4      846.50      938.79     58.76 o 
   4   9   4      369.36      366.30     32.47 o 
   5   9   4       12.25       15.21     19.11 o 
  -5  10   4       69.00      117.15     38.67 o 
  -4  10   4      533.27      498.54     55.73 o 
  -3  10   4      922.96     1096.03     70.52 o 
  -2  10   4      170.53      244.15     36.02 o 
  -1  10   4     1351.39     1499.41     76.96 o 
   0  10   4     1314.51     1326.91     52.31 o 
   1  10   4      225.86      245.75     25.22 o 
   2  10   4      138.82       98.49     20.47 o 
   3  10   4      686.61      680.68     50.99 o 
   4  10   4       84.31      101.32     23.97 o 
   5  10   4      384.30      348.76     36.39 o 
  -5  11   4       43.43       56.49     35.64 o 
  -4  11   4        8.97        7.58     28.05 o 
  -3  11   4      190.01      214.58     39.43 o 
  -2  11   4      183.82      233.92     38.67 o 
  -1  11   4       88.42      101.98     28.43 o 
   0  11   4        1.35      -27.30     16.68 o 
   1  11   4        5.11        3.05     14.79 o 
   2  11   4      951.62     1001.35     49.10 o 
   3  11   4      522.60      546.87     91.75 o 
   4  11   4       26.70       41.66     21.04 o 
  -4  12   4       75.14      156.20     42.08 o 
  -3  12   4      136.35      172.88     40.57 o 
  -2  12   4     2002.82     2082.88    106.91 o 
  -1  12   4       89.80      120.18     32.23 o 
   0  12   4      399.23      378.74     45.49 o 
   1  12   4      357.72      309.62     49.85 o 
   2  12   4     1080.35     1027.99     74.50 o 
   3  12   4      263.92      271.35     46.44 o 
   4  12   4      335.03      335.23     37.43 o 
  -3  13   4       59.56       17.82     30.71 o 
  -2  13   4       18.84       17.06     26.16 o 
  -1  13   4      397.54      468.21     53.83 o 
   0  13   4       23.99       14.41     23.88 o 
   1  13   4        6.88       -0.38     21.61 o 
   2  13   4      363.82      375.39     37.98 o 
   3  13   4       29.49       42.60     23.21 o 
  -2  14   4      131.30       91.37     38.67 o 
  -1  14   4      586.88      566.40     62.55 o 
   0  14   4      264.15      246.81     45.12 o 
   1  14   4      131.94      124.73     37.15 o 
  -1 -14   5      387.02      461.39     54.21 o 
   0 -14   5      483.68      396.18     54.59 o 
   1 -14   5       19.73      -13.27     27.68 o 
  -3 -13   5      151.04      191.08     49.66 o 
  -2 -13   5        0.32        0.07     19.32 o 
  -1 -13   5       29.73       10.24     26.16 o 
   0 -13   5      239.87      338.17     47.77 o 
   1 -13   5       99.97       86.44     35.26 o 
   2 -13   5       35.67       26.54     32.23 o 
   3 -13   5       32.33       -7.58     31.09 o 
  -4 -12   5        2.55        7.20     34.12 o 
  -3 -12   5      938.73      991.02     83.03 o 
  -2 -12   5       24.17       53.17     21.59 o 
  -1 -12   5      527.09      559.28     38.31 o 
   0 -12   5       11.80       -0.38     24.26 o 
   1 -12   5      635.04      701.37     58.76 o 
   2 -12   5      174.46      122.83     37.53 o 
   4 -12   5      117.61      105.77     40.19 o 
  -4 -11   5      120.98      110.32     43.22 o 
  -3 -11   5       34.91       44.36     32.98 o 
  -2 -11   5      196.48      227.71     33.36 o 
  -1 -11   5       41.85       56.28     17.37 o 
   0 -11   5        0.37        5.69     21.23 o 
   1 -11   5       12.01        9.10     22.75 o 
   2 -11   5      215.45      192.59     40.57 o 
   3 -11   5      320.07      379.12     53.08 o 
   4 -11   5        9.11      -12.13     25.78 o 
  -5 -10   5      131.34      138.00     44.74 o 
  -4 -10   5       81.27      123.21     39.81 o 
  -3 -10   5      409.51      432.73     42.65 o 
  -2 -10   5     2085.54     1996.00     67.76 o 
  -1 -10   5      100.43      128.66     21.99 o 
   0 -10   5      432.80      440.13     51.94 o 
   1 -10   5      860.29      904.20     60.66 o 
   2 -10   5      876.89      912.92     64.07 o 
   3 -10   5      486.42      497.78     56.11 o 
   4 -10   5       69.66       46.63     32.23 o 
   5 -10   5       16.55       10.62     34.12 o 
  -6  -9   5        0.76      -25.78     33.74 o 
  -5  -9   5       37.55       58.76     35.26 o 
  -4  -9   5       34.30        4.55     26.54 o 
  -3  -9   5       15.46       19.15     14.44 o 
  -2  -9   5      203.43      238.37     22.91 o 
  -1  -9   5      444.51      456.72     27.74 o 
   0  -9   5      303.83      432.26     27.67 o 
   1  -9   5      546.00      554.65     44.74 o 
   2  -9   5      481.35      543.66     50.80 o 
   3  -9   5      238.21      105.02     29.19 o 
   4  -9   5      103.50      229.75     44.36 o 
   5  -9   5      146.42      109.57     42.08 o 
  -6  -8   5       16.59       14.41     35.26 o 
  -5  -8   5       12.22       20.47     30.33 o 
  -4  -8   5     2740.75     2894.95    143.31 o 
  -3  -8   5      444.29      463.40     31.66 o 
  -2  -8   5      747.03      756.74     34.51 o 
  -1  -8   5     1843.96     2062.31     63.05 o 
   0  -8   5     3672.90     3914.26    126.06 o 
   1  -8   5      177.53      156.20     26.54 o 
   3  -8   5      519.82      522.80     51.18 o 
   4  -8   5      856.53      917.09     70.14 o 
   5  -8   5       26.41       42.08     32.60 o 
   6  -8   5        4.53       -3.79     33.36 o 
  -6  -7   5       41.76        1.90     33.74 o 
  -5  -7   5        7.44       -9.10     28.05 o 
  -4  -7   5        7.22       -9.48     23.13 o 
  -3  -7   5      834.69      840.33     58.01 o 
  -2  -7   5        8.61        9.78      9.46 o 
  -1  -7   5      329.22      460.23     24.61 o 
   0  -7   5      499.07      513.50     25.60 o 
   1  -7   5     3523.97     3580.94    152.41 o 
   2  -7   5       40.46       65.97     21.61 o 
   3  -7   5       61.92       48.53     20.85 o 
   4  -7   5       12.78       20.47     26.16 o 
   5  -7   5       39.97      130.80     39.43 o 
   6  -7   5       59.81       95.54     42.08 o 
  -6  -6   5       28.13       17.44     31.47 o 
  -5  -6   5      584.83      665.73     65.59 o 
  -4  -6   5       10.69       21.99     24.64 o 
  -3  -6   5     3328.41     3245.91     85.43 o 
  -2  -6   5      845.95      851.81     32.36 o 
  -1  -6   5     6948.40     6652.58    154.49 o 
   0  -6   5       17.06       11.25      8.30 o 
   1  -6   5     1707.23     1501.41     53.46 o 
   3  -6   5     2646.23     2745.20    118.28 o 
   4  -6   5       82.74       80.75     29.95 o 
   5  -6   5      132.03      143.69     36.77 o 
   6  -6   5      132.35      155.82     45.49 o 
  -7  -5   5       93.54       80.37     41.32 o 
  -6  -5   5        9.00      -10.99     26.16 o 
  -5  -5   5      808.16      766.58     63.31 o 
  -4  -5   5      733.69      777.95     58.01 o 
  -3  -5   5       71.98       91.67     11.80 o 
  -2  -5   5      358.24      388.15     19.08 o 
  -1  -5   5      760.22      686.95     30.71 o 
   0  -5   5      168.69      177.67     38.10 o 
   1  -5   5     2522.13     2544.59     66.99 o 
   2  -5   5      361.24      491.80     22.99 o 
   3  -5   5      969.77     1026.27     62.55 o 
   4  -5   5      277.84      297.23     41.70 o 
   5  -5   5       36.49       39.05     26.92 o 
   6  -5   5       73.70      125.49     41.70 o 
  -7  -4   5      140.76      171.74     46.25 o 
  -6  -4   5     1066.84     1190.81     82.65 o 
  -5  -4   5       75.22       95.16     30.33 o 
  -4  -4   5      228.62      212.31     32.98 o 
  -3  -4   5     4469.05     4284.91    103.21 o 
  -2  -4   5     7833.91     7911.25    176.38 o 
  -1  -4   5       15.54       12.21      6.10 o 
   0  -4   5       69.34      120.79     22.94 o 
   2  -4   5    13744.05    14310.97    461.77 o 
   3  -4   5      625.66      638.44     47.39 o 
   4  -4   5      658.71      728.29     56.11 o 
   5  -4   5      117.69      139.89     36.02 o 
   6  -4   5        9.81       62.55     31.85 o 
   7  -4   5        3.22        0.38     31.85 o 
  -6  -3   5       22.90       19.34     28.81 o 
  -5  -3   5       84.49       84.16     27.68 o 
  -4  -3   5     1135.43     1134.56     37.87 o 
  -3  -3   5      644.77      632.65     23.08 o 
  -2  -3   5     1926.71     1876.95     47.95 o 
  -1  -3   5      475.63      546.84     19.27 o 
   0  -3   5     2060.43     2453.68     60.95 o 
   2  -3   5     7878.19     8911.56    293.44 o 
   3  -3   5      432.90      416.52     50.99 o 
   4  -3   5       74.48       96.68     28.43 o 
   5  -3   5       28.81       68.24     29.19 o 
   6  -3   5     1199.81     1589.64    100.09 o 
   7  -3   5        8.17       26.54     34.88 o 
  -6  -2   5      578.94      539.11     54.59 o 
  -5  -2   5       72.16       64.45     26.16 o 
  -4  -2   5     2025.35     2094.63     95.92 o 
  -3  -2   5     7101.33     7710.43    172.35 o 
  -2  -2   5     6098.95     6149.58    136.00 o 
  -1  -2   5      327.79      344.99     12.74 o 
   0  -2   5      205.05       95.92     11.75 o 
   1  -2   5        5.00        8.16     12.89 o 
   2  -2   5    10196.99    10069.86    226.96 o 
   3  -2   5      126.17      202.83     65.40 o 
   4  -2   5     1874.67     2302.01    106.91 o 
   5  -2   5      128.04       88.33     32.23 o 
   6  -2   5       18.52       56.87     29.57 o 
   7  -2   5        0.49       -9.10     28.43 o 
  -5  -1   5       20.03       19.71     18.96 o 
  -4  -1   5     2116.75     2171.85     78.67 o 
  -3  -1   5     4707.58     5134.57    119.04 o 
  -2  -1   5     3862.89     4167.65    148.24 o 
  -1  -1   5     1123.96     1751.53     67.86 o 
   0  -1   5      825.84      811.48     24.17 o 
   1  -1   5    35246.25    33995.76    719.14 o 
   2  -1   5      335.36      415.48     29.38 o 
   3  -1   5      131.43      116.62     21.23 o 
   4  -1   5      189.59      212.35     21.86 o 
   5  -1   5       23.15       45.12     25.78 o 
   6  -1   5       78.37       92.50     32.98 o 
   7  -1   5      213.13      197.90     49.29 o 
  -5   0   5      825.30      887.14     55.35 o 
  -4   0   5        0.15        3.34     11.18 o 
  -3   0   5    18189.50    18656.57    401.19 o 
  -2   0   5        0.14        2.20      3.79 o 
  -1   0   5    20230.32    20218.39    644.50 o 
   0   0   5        0.00        6.82      4.93 o 
   1   0   5    17270.17    18426.10    396.52 o 
   2   0   5        0.46        9.21      7.22 o 
   3   0   5    17142.79    16605.79    391.25 o 
   4   0   5        0.01       16.58     11.93 o 
   5   0   5      237.04      286.37     28.11 o 
   6   0   5        0.08       25.78     29.95 o 
   7   0   5      429.50      536.07     65.59 o 
  -4   1   5     2093.55     2110.06     60.54 o 
  -3   1   5     4829.74     5180.90    120.59 o 
  -2   1   5     3797.97     3957.24    137.24 o 
  -1   1   5     1116.07     1689.30     40.71 o 
   0   1   5      858.51      820.41     31.09 o 
   1   1   5    35424.02    32997.78    701.07 o 
   2   1   5      365.89      378.20     25.78 o 
   3   1   5      121.75       64.01     48.34 o 
   4   1   5      235.23      224.17     23.05 o 
   5   1   5       24.28       13.53     15.76 o 
   6   1   5       65.87      111.84     34.12 o 
   7   1   5      187.43      219.51     44.36 o 
  -4   2   5     2042.36     1940.24     56.56 o 
  -3   2   5     7103.05     7550.76    170.57 o 
  -2   2   5     6147.26     6083.62    135.72 o 
  -1   2   5      321.43      336.68     13.37 o 
   0   2   5      201.36      105.27     26.73 o 
   1   2   5        9.62       13.11      5.89 o 
   2   2   5    10141.46     9174.13    242.64 o 
   3   2   5      103.34      140.11     17.16 o 
   4   2   5     1998.48     1993.65     68.26 o 
   5   2   5      142.28      165.03     51.18 o 
   6   2   5       16.20       13.53     35.45 o 
   7   2   5        5.42       14.41     26.54 o 
  -4   3   5     1104.59     1115.75     58.01 o 
  -3   3   5      606.32      615.09     23.90 o 
  -2   3   5     1833.94     1789.44     65.21 o 
  -1   3   5      472.37      548.42     19.81 o 
   0   3   5     2055.28     2296.79     58.25 o 
   1   3   5      357.92      391.77     18.67 o 
   2   3   5     8222.84     8299.79    190.98 o 
   3   3   5      406.11      436.37     41.32 o 
   4   3   5       98.35      130.40     19.52 o 
   5   3   5       25.76       12.67     15.11 o 
   6   3   5     1375.94     1381.89     94.40 o 
  -5   4   5       81.89      135.72     28.81 o 
  -4   4   5      186.28      202.07     27.30 o 
  -3   4   5     4305.25     4144.53    100.52 o 
  -2   4   5     7803.09     7792.95    174.69 o 
  -1   4   5       14.24       10.62      8.15 o 
   0   4   5       55.96      145.93     19.52 o 
   1   4   5      319.26      363.96     21.23 o 
   2   4   5    14435.31    13425.62    298.83 o 
   3   4   5      644.96      565.91     30.05 o 
   4   4   5      763.77      680.98     35.62 o 
   5   4   5      120.62      127.97     21.84 o 
   6   4   5       17.17       31.28     19.17 o 
   7   4   5        0.66       -5.31     23.51 o 
  -5   5   5      751.41      725.25     54.59 o 
  -4   5   5      764.70      651.70     45.49 o 
  -3   5   5       57.50       78.10     19.71 o 
  -2   5   5      368.12      355.84     25.02 o 
  -1   5   5      718.52      685.18     33.55 o 
   0   5   5      144.90      240.25     23.13 o 
   1   5   5     2613.08     2552.06     69.85 o 
   2   5   5      350.31      466.44     25.11 o 
   3   5   5     1164.19     1194.91     59.33 o 
   4   5   5      302.38      309.24     27.14 o 
   5   5   5       50.28       20.26     15.55 o 
   6   5   5       70.86       47.74     22.11 o 
  -5   6   5      480.88      601.66     52.70 o 
  -4   6   5       11.48       12.13     18.20 o 
  -3   6   5     3208.64     2844.91    109.94 o 
  -2   6   5      798.06      795.50     36.40 o 
  -1   6   5     6962.39     6539.01    152.59 o 
   0   6   5       14.88       15.16      8.64 o 
   1   6   5     1731.43     1508.29     49.10 o 
   2   6   5     1021.82     1065.71     48.53 o 
   3   6   5     2879.64     2826.36    116.39 o 
   4   6   5       71.23       58.83     17.82 o 
   5   6   5      136.07      162.60     24.73 o 
   6   6   5      127.80       84.67     23.10 o 
  -5   7   5        9.13       19.71     26.16 o 
  -4   7   5        1.71      -22.37     15.54 o 
  -3   7   5      820.52      767.72     49.66 o 
  -2   7   5       10.78       -9.86     11.75 o 
  -1   7   5      351.70      420.93     23.30 o 
   0   7   5      481.84      520.45     26.51 o 
   1   7   5     3570.01     3776.18    100.78 o 
   2   7   5       52.30       60.30     14.23 o 
   3   7   5       81.24      103.01     18.14 o 
   4   7   5       18.77       30.50     15.25 o 
   5   7   5       71.74      136.07     24.40 o 
   6   7   5       75.76       98.09     25.58 o 
  -5   8   5        2.24       21.23     27.68 o 
  -4   8   5     2499.49     2739.13    120.56 o 
  -3   8   5      431.53      412.86     42.08 o 
  -2   8   5      777.64      784.02     49.66 o 
  -1   8   5     1980.48     1974.33     61.72 o 
   0   8   5     3738.26     3828.58    102.39 o 
   1   8   5      209.93      201.97     20.21 o 
   2   8   5     1154.70     1096.85     46.12 o 
   3   8   5      590.62      581.60     35.35 o 
   4   8   5     1019.34      909.27     63.31 o 
   5   8   5       61.86       59.11     21.41 o 
   6   8   5        6.62       -3.79     19.81 o 
  -5   9   5       34.57       21.61     28.05 o 
  -4   9   5       38.23       25.40     25.40 o 
  -3   9   5       10.90       19.34     20.85 o 
  -2   9   5      169.08      224.06     33.36 o 
  -1   9   5      441.54      442.81     37.91 o 
   0   9   5      349.54      414.04     28.88 o 
   1   9   5      682.08      643.67     34.93 o 
   2   9   5      533.41      525.18     55.73 o 
   3   9   5      258.45      263.53     36.21 o 
   4   9   5      143.58      140.51     24.55 o 
   5   9   5      139.09      107.90     25.26 o 
  -5  10   5      115.50      133.07     39.81 o 
  -4  10   5       70.38       87.58     32.23 o 
  -3  10   5      367.35      387.08     46.25 o 
  -2  10   5     2020.48     2057.86     96.68 o 
  -1  10   5      103.04      143.31     28.43 o 
   0  10   5      466.03      481.08     31.96 o 
   1  10   5      932.30      842.41     67.29 o 
   2  10   5      979.09      907.26     45.02 o 
   3  10   5      550.17      619.15     40.39 o 
   4  10   5       64.91       81.70     23.12 o 
   5  10   5       19.10       47.93     21.67 o 
  -5  11   5      201.70      202.07     47.39 o 
  -4  11   5      110.36       28.81     28.81 o 
  -3  11   5       29.47       56.87     28.43 o 
  -2  11   5      179.28      250.22     38.67 o 
  -1  11   5       36.45       45.87     23.88 o 
   0  11   5        0.45       -6.82     17.82 o 
   1  11   5       15.62        3.66     15.98 o 
   2  11   5      230.13      276.06     29.79 o 
   3  11   5      393.96      371.79     35.21 o 
   4  11   5        9.22       -4.09     19.22 o 
  -4  12   5        3.47        6.07     28.05 o 
  -3  12   5      937.34      988.36     74.31 o 
  -2  12   5       27.24      106.53     32.23 o 
  -1  12   5      496.62      644.88     59.90 o 
   0  12   5       15.72       65.21     27.68 o 
   1  12   5      723.23      771.12     51.56 o 
   2  12   5      208.85      250.59     33.17 o 
   3  12   5      920.14      871.29     51.40 o 
  -3  13   5      151.95      180.84     44.36 o 
  -2  13   5        0.26       10.24     26.54 o 
  -1  13   5       31.81       27.30     26.54 o 
   0  13   5      265.69      328.32     46.25 o 
   1  13   5       96.28      131.18     34.88 o 
   2  13   5       56.09       49.83     23.35 o 
   3  13   5       32.10       21.41     29.76 o 
  -2  14   5      179.75      334.00     53.08 o 
  -1  14   5      361.43      319.98     50.42 o 
   0  14   5      550.77      590.29     62.93 o 
   1  14   5       18.66       -9.86     25.02 o 
  -1 -14   6      482.64      537.59     61.80 o 
   0 -14   6       52.02      130.04     39.43 o 
   1 -14   6      101.18       98.57     39.43 o 
  -3 -13   6       16.96       10.62     34.88 o 
  -2 -13   6        2.44        2.99     19.10 o 
  -1 -13   6      123.37       94.40     34.50 o 
   0 -13   6      246.16      293.44     48.15 o 
   1 -13   6       32.37       64.45     34.50 o 
   2 -13   6       79.09       85.30     35.26 o 
   3 -13   6       27.20      -26.16     28.43 o 
  -4 -12   6      252.22      253.63     54.59 o 
  -3 -12   6       50.27       82.65     37.53 o 
  -2 -12   6     1505.11     1665.09     65.52 o 
  -1 -12   6       20.48       22.15     17.12 o 
   0 -12   6       35.62       42.84     27.68 o 
   1 -12   6       65.19       84.16     31.47 o 
   2 -12   6      484.97      475.04     59.14 o 
   3 -12   6       35.35        0.38     26.54 o 
   4 -12   6      247.32      237.71     51.18 o 
  -4 -11   6       35.48       23.13     35.26 o 
  -3 -11   6       76.68       79.99     35.64 o 
  -2 -11   6      503.84      482.80     35.89 o 
  -1 -11   6       51.88       66.30     19.42 o 
   0 -11   6        1.34        2.65     21.61 o 
   1 -11   6      177.88      189.94     37.15 o 
   2 -11   6      534.62      639.57     62.18 o 
   3 -11   6       64.26       76.96     34.50 o 
   4 -11   6        0.99      -21.99     25.40 o 
  -5 -10   6       28.36       18.58     35.26 o 
  -4 -10   6      437.58      498.54     63.69 o 
  -3 -10   6     1444.42     1556.28     97.43 o 
  -2 -10   6       62.00       86.64     19.07 o 
  -1 -10   6       61.93       56.72     16.29 o 
   0 -10   6      225.77      243.08     24.12 o 
   2 -10   6       99.57      106.15     29.19 o 
   3 -10   6      142.33      100.47     34.12 o 
   4 -10   6       72.14       40.94     34.50 o 
   5 -10   6       32.88        0.00     31.47 o 
  -5  -9   6       49.11       62.18     37.91 o 
  -4  -9   6      202.37      228.61     44.36 o 
  -3  -9   6      589.21      629.72     58.76 o 
  -2  -9   6      321.94      350.24     27.41 o 
  -1  -9   6        1.88       -2.48     11.65 o 
   0  -9   6      360.81      442.97     27.34 o 
   1  -9   6     1106.74     1373.93     73.55 o 
   2  -9   6      368.88      484.51     49.29 o 
   3  -9   6      269.31      312.39     45.87 o 
   4  -9   6      130.50      134.97     39.05 o 
   5  -9   6       74.08       81.13     37.15 o 
  -6  -8   6       16.56      -10.99     34.12 o 
  -5  -8   6      473.36      446.98     60.66 o 
  -4  -8   6      184.44      150.13     38.29 o 
  -3  -8   6      818.29      861.90     38.00 o 
  -2  -8   6     2753.55     2925.40     82.97 o 
  -1  -8   6     1740.33     1816.71     58.51 o 
   0  -8   6       19.28       17.05     11.10 o 
   1  -8   6      241.56      181.22     28.81 o 
   2  -8   6      713.37      646.02     49.66 o 
   5  -8   6        1.15      -10.99     27.30 o 
   6  -8   6        6.68      -23.51     29.95 o 
  -6  -7   6      262.65      217.61     50.04 o 
  -5  -7   6        4.16       11.37     29.19 o 
  -4  -7   6     2634.36     2701.22    132.31 o 
  -3  -7   6       13.53       14.63     11.26 o 
  -2  -7   6      120.09      150.09     18.39 o 
  -1  -7   6       87.29      101.14     14.09 o 
   0  -7   6      993.62      994.78     37.36 o 
   1  -7   6       18.67       40.66     10.80 o 
   2  -7   6      722.02      679.00     49.29 o 
   3  -7   6      110.99       84.16     27.30 o 
   4  -7   6      111.59      116.77     33.74 o 
   5  -7   6      155.25      230.88     46.25 o 
   6  -7   6       32.46       21.99     34.12 o 
  -6  -6   6      183.90      198.66     45.12 o 
  -5  -6   6       74.43       53.83     29.95 o 
  -4  -6   6     1069.65     1035.37     71.65 o 
  -3  -6   6      281.76      279.10     20.09 o 
  -2  -6   6     9269.60     9488.44    215.32 o 
  -1  -6   6       98.99      133.64     14.09 o 
   0  -6   6      547.08      412.78     21.31 o 
   1  -6   6     1376.78     1436.86     61.42 o 
   2  -6   6     1814.02     1949.05     88.33 o 
   3  -6   6      591.67      729.42     54.59 o 
   4  -6   6     1198.98     1223.79     78.10 o 
   5  -6   6      299.46      231.26     41.32 o 
   6  -6   6       54.65       72.79     37.91 o 
  -7  -5   6        6.70       27.30     36.40 o 
  -6  -5   6        0.42        3.79     28.05 o 
  -5  -5   6        3.91       -1.14     25.02 o 
  -4  -5   6      800.50      689.62     55.73 o 
  -3  -5   6     2450.33     2485.27     66.90 o 
  -2  -5   6      230.32      216.94     15.27 o 
  -1  -5   6       77.64       72.79     10.05 o 
   0  -5   6      112.09      104.97     11.39 o 
   1  -5   6     2634.56     2840.29     82.65 o 
   2  -5   6     6000.68     6415.83    209.27 o 
   3  -5   6       39.14       86.06     25.40 o 
   4  -5   6        9.80      -11.75     16.68 o 
   5  -5   6      146.55      146.34     38.29 o 
   6  -5   6      151.05      147.86     43.98 o 
  -7  -4   6      671.84      676.73     71.65 o 
  -6  -4   6       40.48       90.23     36.02 o 
  -5  -4   6      496.18      548.96     52.32 o 
  -4  -4   6       35.16       21.99     20.47 o 
  -3  -4   6     8025.02     8311.95    186.79 o 
  -2  -4   6     5430.46     5858.07    134.20 o 
  -1  -4   6     1151.06     1127.92     68.05 o 
   0  -4   6       79.48      121.87     39.24 o 
   1  -4   6     2525.10     2329.30     87.58 o 
   2  -4   6       64.83       82.10     60.66 o 
   3  -4   6     5033.99     5626.12    199.42 o 
   4  -4   6       54.75       39.81     25.40 o 
   5  -4   6       30.29       99.33     31.47 o 
   6  -4   6       63.68       64.83     34.12 o 
   7  -4   6       23.52        3.03     35.26 o 
  -6  -3   6       10.28        1.14     26.16 o 
  -5  -3   6      394.51      400.73     44.74 o 
  -4  -3   6        0.77       11.37     18.20 o 
  -3  -3   6     1774.80     1854.79     49.30 o 
  -2  -3   6       47.26       36.55      6.07 o 
  -1  -3   6       66.09       34.29      6.24 o 
   0  -3   6       28.18       31.59     26.35 o 
   1  -3   6     3878.21     3876.26     94.99 o 
   2  -3   6     1309.10     1464.62     49.10 o 
   3  -3   6     1241.60     1195.80     60.09 o 
   4  -3   6      351.35      340.83     43.22 o 
   5  -3   6      104.06      126.25     36.02 o 
   6  -3   6      236.92      296.85     51.94 o 
   7  -3   6      462.23      407.55     61.42 o 
  -6  -2   6      486.16      531.52     51.94 o 
  -5  -2   6     1258.25     1320.09     75.07 o 
  -4  -2   6        4.30       13.27     16.68 o 
  -3  -2   6     4752.59     4721.43    108.95 o 
  -2  -2   6     9376.97     9593.97    321.87 o 
  -1  -2   6     6609.61     5850.56    199.80 o 
   1  -2   6     6035.99     5453.09    127.66 o 
   2  -2   6     8999.84     9217.74    235.24 o 
   3  -2   6     6209.40     6604.35    232.59 o 
   4  -2   6       29.16       47.77     24.26 o 
   5  -2   6        4.45      -12.51     14.79 o 
   6  -2   6      200.66      144.44     38.67 o 
   7  -2   6      205.89      153.16     43.98 o 
  -5  -1   6       84.07      113.74     25.78 o 
  -4  -1   6      617.95      658.91     45.12 o 
  -3  -1   6     2420.22     2424.68     61.30 o 
  -2  -1   6        5.27        1.90      8.72 o 
  -1  -1   6     3048.30     3342.69    119.80 o 
   1  -1   6    14940.32    15860.13    344.19 o 
   2  -1   6     7371.02     8426.79    275.43 o 
   3  -1   6       13.67        7.74      9.29 o 
   4  -1   6        2.85        1.99     11.82 o 
   5  -1   6      495.64      675.97     59.52 o 
   6  -1   6      337.55      324.15     52.32 o 
   7  -1   6       20.82        2.65     31.09 o 
  -5   0   6        1.00       -9.10     16.68 o 
  -4   0   6     3927.82     4047.03    100.93 o 
  -3   0   6        0.48       -0.88      6.17 o 
  -2   0   6    24186.42    23611.12    755.20 o 
  -1   0   6        0.80       21.23      8.34 o 
   0   0   6     5818.80     4754.64    108.87 o 
   1   0   6        0.53       -5.57      4.95 o 
   2   0   6     3928.28     4032.14    177.62 o 
   3   0   6        1.51       14.03      9.92 o 
   4   0   6     2737.18     2257.44    347.08 o 
   5   0   6        0.63        0.00     22.37 o 
   6   0   6       11.59        2.65     23.88 o 
   7   0   6        1.20       18.96     33.74 o 
  -4   1   6      611.24      592.00     26.65 o 
  -3   1   6     2459.83     2431.57     62.66 o 
  -2   1   6       10.27        6.23      4.55 o 
  -1   1   6     3099.55     3398.84     77.65 o 
   0   1   6     2202.38     2240.53     55.71 o 
   1   1   6    14976.09    15624.61    456.46 o 
   2   1   6     7625.25     7802.40    182.15 o 
   3   1   6        8.00       11.53     13.65 o 
   4   1   6        4.09       19.60     14.03 o 
   5   1   6      549.91      574.62     38.92 o 
   6   1   6      333.48      486.03     59.14 o 
   7   1   6       13.27        8.72     31.47 o 
  -4   2   6        3.02        0.18     12.89 o 
  -3   2   6     4729.79     4646.83    199.61 o 
  -2   2   6     8997.10     9448.08    206.24 o 
  -1   2   6     6638.88     5867.91    130.67 o 
   0   2   6     1389.64     1768.97     60.28 o 
   1   2   6     6269.70     5211.74    161.88 o 
   2   2   6     9136.27     9103.64    210.12 o 
   3   2   6     6007.35     6152.84    153.47 o 
   4   2   6       27.46       19.21     13.71 o 
   5   2   6       13.17       18.02     16.98 o 
   6   2   6      203.86      255.25     34.31 o 
   7   2   6      214.20      304.05     51.18 o 
  -4   3   6        2.59       12.89     14.41 o 
  -3   3   6     1785.75     1750.29     49.32 o 
  -2   3   6       44.22       27.34      7.07 o 
  -1   3   6       64.29       34.84      6.31 o 
   0   3   6       34.57       41.40      7.29 o 
   1   3   6     3945.58     3994.99     98.05 o 
   2   3   6     1333.83     1458.63     47.53 o 
   3   3   6     1271.52     1142.95     83.97 o 
   4   3   6      345.45      341.15     53.27 o 
   5   3   6      126.39      150.22     24.01 o 
   6   3   6      220.88      255.63     33.37 o 
  -4   4   6       32.82       43.98     18.96 o 
  -3   4   6     7703.87     7581.86    173.24 o 
  -2   4   6     5569.60     5466.89    126.66 o 
  -1   4   6     1191.55     1084.66     33.90 o 
   0   4   6       77.78      159.50     15.16 o 
   1   4   6     2624.89     2354.65     64.74 o 
   2   4   6       90.95       80.04     13.04 o 
   3   4   6     5458.22     5079.74    130.66 o 
   4   4   6       47.10       39.77     14.79 o 
   5   4   6       51.37       71.49     19.76 o 
   6   4   6       63.50       96.86     24.07 o 
  -5   5   6        1.59       17.06     19.71 o 
  -4   5   6      758.45      806.01     50.80 o 
  -3   5   6     2358.79     2378.21     92.88 o 
  -2   5   6      231.85      253.22     17.13 o 
  -1   5   6       84.81      102.63     11.49 o 
   0   5   6      125.35      111.15     12.39 o 
   1   5   6     2655.37     2871.64     77.77 o 
   2   5   6     6336.76     6259.75    152.47 o 
   3   5   6       44.36       39.35     13.37 o 
   4   5   6        1.76        5.90     13.18 o 
   5   5   6      127.24      124.20     22.84 o 
   6   5   6      162.88       93.85     27.87 o 
  -5   6   6       90.51       70.90     27.68 o 
  -4   6   6      947.70     1004.29     59.14 o 
  -3   6   6      260.28      198.66     27.30 o 
  -2   6   6     9026.26     8629.30    196.81 o 
  -1   6   6       91.88      141.99     14.45 o 
   0   6   6      572.80      490.69     24.14 o 
   1   6   6     1475.99     1550.08     50.46 o 
   2   6   6     2080.99     1950.76     62.21 o 
   3   6   6      681.59      789.66     37.98 o 
   4   6   6     1345.51     1315.54     54.04 o 
   5   6   6      341.80      301.99     31.02 o 
   6   6   6       71.90      144.89     27.38 o 
  -5   7   6        4.08      -10.62     20.09 o 
  -4   7   6     2427.64     2356.60    105.02 o 
  -3   7   6       14.70       33.36     17.44 o 
  -2   7   6      131.09      159.99     25.02 o 
  -1   7   6       72.78       81.18     16.11 o 
   0   7   6      970.66      953.09     37.42 o 
   1   7   6       30.70       36.19     19.90 o 
   2   7   6      762.74      805.26     37.39 o 
   3   7   6      105.17       93.72     18.36 o 
   4   7   6      151.24      143.35     22.39 o 
   5   7   6      218.44      264.48     29.84 o 
   6   7   6       41.83       53.79     22.65 o 
  -5   8   6      366.94      453.80     53.08 o 
  -4   8   6      160.61      274.86     39.81 o 
  -3   8   6      766.12      854.91     55.35 o 
  -2   8   6     2712.79     2661.03    107.29 o 
  -1   8   6     1724.47     1783.18     57.68 o 
   0   8   6       23.42       23.60     11.75 o 
   1   8   6      246.13      276.38     23.68 o 
   2   8   6      810.66      822.89     45.30 o 
   3   8   6     2778.24     2723.39     86.77 o 
   4   8   6      442.08      460.76     35.88 o 
   5   8   6        1.37       10.71     18.00 o 
  -5   9   6       51.22       60.28     31.09 o 
  -4   9   6      177.50      128.14     34.50 o 
  -3   9   6      529.03      553.89     48.53 o 
  -2   9   6      285.72      319.60     37.53 o 
  -1   9   6        1.99      -15.16     13.27 o 
   0   9   6      389.05      453.39     29.50 o 
   1   9   6     1301.18     1426.71     54.01 o 
   2   9   6      409.70      363.55     30.46 o 
   3   9   6      326.24      344.60     50.80 o 
   4   9   6      168.63      160.36     25.72 o 
   5   9   6       86.03      105.16     25.64 o 
  -5  10   6       28.58       32.98     32.60 o 
  -4  10   6      346.32      383.67     51.18 o 
  -3  10   6     1333.75     1457.33     83.03 o 
  -2  10   6       60.85       89.47     28.43 o 
  -1  10   6       45.90       48.15     21.99 o 
   0  10   6      212.22      240.62     62.37 o 
   1  10   6     1571.14     1709.50     63.75 o 
   2  10   6      150.28      144.08     23.77 o 
   3  10   6      182.71      171.17     38.48 o 
   4  10   6       76.57       29.14     20.72 o 
   5  10   6       54.58       83.30     25.64 o 
  -5  11   6      149.56      159.99     45.49 o 
  -4  11   6       32.96       21.99     29.19 o 
  -3  11   6       69.40       84.54     31.47 o 
  -2  11   6      451.58      417.79     47.39 o 
  -1  11   6       69.29       80.37     26.92 o 
   0  11   6        2.57      -16.68     17.82 o 
   1  11   6      227.74      220.10     27.50 o 
   2  11   6      634.66      588.89     56.11 o 
   3  11   6       77.89      123.89     25.52 o 
   4  11   6        1.15        6.44     23.51 o 
  -4  12   6      209.09      227.47     47.01 o 
  -3  12   6       40.02       87.20     34.50 o 
  -2  12   6     1484.56     1571.07     90.99 o 
  -1  12   6       11.93        3.03     21.61 o 
   0  12   6       37.48       20.09     21.99 o 
   1  12   6       78.72       84.03     24.31 o 
   2  12   6      596.31      588.75     41.94 o 
   3  12   6       45.48       44.11     22.96 o 
  -3  13   6       13.36       12.13     30.71 o 
  -2  13   6        2.40       10.62     28.05 o 
  -1  13   6      114.14       43.98     29.57 o 
   0  13   6      278.17      332.11     46.63 o 
   1  13   6       41.08       65.21     31.09 o 
   2  13   6       89.79      112.61     27.70 o 
  -1  14   6      475.75      449.63     56.87 o 
   0  14   6       48.29      152.41     40.19 o 
   1  14   6      129.57      138.76     38.67 o 
  -1 -14   7      107.07      124.35     39.43 o 
   0 -14   7      324.36      261.97     47.01 o 
   1 -14   7       15.03       26.16     32.98 o 
  -3 -13   7       50.53      108.43     44.36 o 
  -2 -13   7      155.14      147.86     42.08 o 
  -1 -13   7      168.88      229.37     43.22 o 
   0 -13   7        3.47        6.07     28.43 o 
   1 -13   7      345.93      305.57     47.77 o 
   2 -13   7      145.33      115.63     40.19 o 
  -4 -12   7        0.05       20.85     37.53 o 
  -3 -12   7     1255.71     1357.62     96.30 o 
  -2 -12   7      100.37      130.64     25.77 o 
  -1 -12   7      341.17      302.54     42.08 o 
   0 -12   7       12.02        6.45     24.26 o 
   2 -12   7       18.90       19.71     29.57 o 
   3 -12   7       76.21       57.25     36.77 o 
  -4 -11   7      343.93      412.48     60.28 o 
  -3 -11   7       24.31       33.36     31.47 o 
  -2 -11   7       30.89       54.14     19.49 o 
  -1 -11   7      798.16      787.02     60.47 o 
   0 -11   7       15.82       23.51     23.13 o 
   1 -11   7      135.62      101.22     32.23 o 
   2 -11   7      180.81      132.31     37.15 o 
   3 -11   7      479.28      473.52     59.52 o 
   4 -11   7        0.62      -12.13     29.57 o 
  -5 -10   7      161.45      119.42     45.87 o 
  -4 -10   7      191.75      185.77     43.98 o 
  -3 -10   7      161.68      246.43     44.36 o 
  -2 -10   7      674.01      707.64     37.88 o 
  -1 -10   7      687.54      800.12     40.12 o 
   0 -10   7       12.81       14.11     14.07 o 
   1 -10   7      214.23      205.10     36.40 o 
   3 -10   7       37.24        1.90     25.78 o 
   4 -10   7       18.07       26.92     31.09 o 
   5 -10   7        1.75      -27.30     29.95 o 
  -5  -9   7       34.90        0.76     34.12 o 
  -4  -9   7      681.16      673.69     65.97 o 
  -3  -9   7      214.82      214.96     40.94 o 
  -2  -9   7        6.18       23.51     13.94 o 
  -1  -9   7      307.16      339.09     26.18 o 
   0  -9   7     2219.66     2353.27     72.08 o 
   1  -9   7       21.23       56.87     23.88 o 
   2  -9   7      466.96      519.01     51.56 o 
   3  -9   7       40.47       37.15     26.54 o 
   4  -9   7      132.38      161.13     41.32 o 
   5  -9   7        8.42       -0.76     30.33 o 
  -6  -8   7        9.69       13.27     34.88 o 
  -5  -8   7       16.69       -2.27     30.33 o 
  -4  -8   7     2559.58     2566.25    132.31 o 
  -3  -8   7     2676.05     2799.03    133.45 o 
  -2  -8   7      845.73      916.34     38.80 o 
  -1  -8   7       37.39       59.77     14.79 o 
   0  -8   7      877.19      830.92     35.91 o 
   1  -8   7      132.84      160.75     29.19 o 
   2  -8   7      866.22      868.18     59.14 o 
   3  -8   7      277.56      260.83     42.46 o 
   4  -8   7      604.94      468.21     53.08 o 
   5  -8   7       37.36       89.09     36.77 o 
  -6  -7   7        1.26        6.07     32.23 o 
  -5  -7   7       15.43        6.82     28.43 o 
  -4  -7   7      403.90      491.34     55.35 o 
  -3  -7   7     1107.79     1295.07     78.86 o 
  -2  -7   7        2.50        9.85     10.17 o 
  -1  -7   7       71.39       71.65     13.30 o 
   0  -7   7     2541.07     2520.46     71.38 o 
   1  -7   7     5555.75     5344.43    188.04 o 
   2  -7   7       33.86       66.35     23.13 o 
   3  -7   7       37.89       22.37     23.88 o 
   4  -7   7      194.94      192.97     38.67 o 
   5  -7   7      254.99      312.39     50.80 o 
   6  -7   7       68.19       43.22     39.43 o 
  -6  -6   7      153.05      205.48     47.39 o 
  -5  -6   7      381.07      421.58     53.46 o 
  -4  -6   7       18.47       25.02     25.40 o 
  -3  -6   7     6050.25     6096.61    232.02 o 
  -2  -6   7      466.95      473.26     23.97 o 
  -1  -6   7     1814.14     1795.70     53.81 o 
   0  -6   7      355.28      305.99     29.76 o 
   1  -6   7     1250.96     1214.21     41.27 o 
   2  -6   7       19.41        4.17     12.89 o 
   3  -6   7     1834.91     2012.74     98.57 o 
   4  -6   7        5.80        7.96     23.13 o 
   5  -6   7       24.21       17.06     28.43 o 
   6  -6   7       37.76      -14.41     29.95 o 
  -7  -5   7       64.53       35.26     37.91 o 
  -6  -5   7       12.82      -49.66     25.02 o 
  -5  -5   7     1257.18     1165.41     78.86 o 
  -4  -5   7      413.80      438.26     47.39 o 
  -3  -5   7      303.25      322.46     18.61 o 
  -2  -5   7      584.97      770.05     28.68 o 
  -1  -5   7       66.60       60.80     10.17 o 
   0  -5   7     1589.09     1637.26     48.63 o 
   1  -5   7     5555.45     5509.34    131.97 o 
   2  -5   7       34.56       16.70      9.20 o 
   3  -5   7      549.76      573.61     47.39 o 
   4  -5   7       74.48      106.53     32.23 o 
   5  -5   7       51.49       42.08     27.68 o 
   6  -5   7       50.76      101.98     41.32 o 
  -7  -4   7      235.58      195.63     45.87 o 
  -6  -4   7      220.67      227.47     43.22 o 
  -5  -4   7      237.29      266.14     40.94 o 
  -4  -4   7     1559.81     1571.07     84.92 o 
  -3  -4   7     4772.27     4995.43    117.32 o 
  -2  -4   7     5614.49     5786.78    133.03 o 
  -1  -4   7      961.71     1029.59     32.79 o 
   0  -4   7      127.83       75.50     16.87 o 
   1  -4   7     3096.58     2302.08    411.72 o 
   2  -4   7     7318.41     7531.19    177.13 o 
   3  -4   7      179.80       43.22     17.44 o 
   4  -4   7       66.20       87.20     29.57 o 
   5  -4   7      208.33      276.38     47.39 o 
   6  -4   7        1.84      104.26     39.81 o 
  -6  -3   7      190.38      236.95     41.32 o 
  -5  -3   7       53.25       56.87     27.30 o 
  -4  -3   7      723.25      796.91     54.97 o 
  -3  -3   7       54.82       80.97      8.39 o 
  -2  -3   7       19.32       44.97      6.51 o 
  -1  -3   7      444.29      515.98     32.23 o 
   1  -3   7       13.70       19.56      7.37 o 
   2  -3   7     5715.05     6034.23    145.52 o 
   3  -3   7       24.90       38.71     11.85 o 
   4  -3   7       19.76       14.41     19.71 o 
   5  -3   7       60.06       70.90     31.85 o 
   6  -3   7     1331.27     1446.72     98.57 o 
   7  -3   7        8.36       35.64     32.98 o 
  -6  -2   7      276.15      376.46     46.25 o 
  -5  -2   7       17.51       17.06     22.75 o 
  -4  -2   7     3483.66     3318.05    136.48 o 
  -3  -2   7     3631.91     3989.18     92.86 o 
  -2  -2   7     3405.62     3565.99    133.83 o 
  -1  -2   7       24.95        6.27      4.17 o 
   0  -2   7     2163.02     1656.78     51.56 o 
   1  -2   7     2563.43     2736.24     97.62 o 
   2  -2   7    15797.50    15199.96    643.36 o 
   3  -2   7       64.12       74.80     14.79 o 
   4  -2   7      404.82      505.74     52.32 o 
   5  -2   7      315.56      398.45     51.94 o 
   6  -2   7        6.97       -1.14     23.51 o 
   7  -2   7       51.54       42.46     41.32 o 
  -5  -1   7      308.87      286.61     36.02 o 
  -4  -1   7     3216.83     3415.48    136.48 o 
  -3  -1   7      897.98     1061.91     56.11 o 
  -2  -1   7     2249.94     2658.38    102.74 o 
  -1  -1   7       62.04       23.51      9.48 o 
   0  -1   7     6734.02     6883.66    233.16 o 
   1  -1   7     1757.16     1287.87     56.49 o 
   3  -1   7       25.05       32.41     12.19 o 
   4  -1   7      408.40      418.99     85.87 o 
   5  -1   7      194.32      197.14     39.81 o 
   6  -1   7       38.72       20.85     30.71 o 
   7  -1   7      183.19      145.20     48.53 o 
  -5   0   7      690.67      665.73     47.77 o 
  -4   0   7        0.11       13.65     15.16 o 
  -3   0   7     4318.62     4285.13    156.39 o 
  -2   0   7        0.01       -0.38      8.72 o 
  -1   0   7     5586.11     4964.86    110.33 o 
   0   0   7        0.68        2.75      3.90 o 
   1   0   7       87.36      146.22     21.61 o 
   2   0   7        0.00        6.99      7.76 o 
   3   0   7     7016.14     7020.71    262.16 o 
   4   0   7        1.10       -7.02     10.28 o 
   5   0   7       16.15       39.05     27.30 o 
   6   0   7        0.44       -0.38     28.81 o 
   7   0   7      582.65      460.63     62.18 o 
  -4   1   7     3187.65     3211.89    124.35 o 
  -3   1   7      943.91      997.04     32.14 o 
  -2   1   7     2336.58     2671.08     63.92 o 
  -1   1   7       72.45       34.34     13.08 o 
   0   1   7     6714.54     6798.43    152.48 o 
   1   1   7     1698.27     2084.74     58.94 o 
   2   1   7      725.61      708.01     31.60 o 
   3   1   7       28.58       26.64     11.82 o 
   4   1   7      456.92      444.33     32.17 o 
   5   1   7      226.65      230.43     28.26 o 
   6   1   7       31.44       59.90     35.26 o 
   7   1   7      169.45      259.32     53.83 o 
  -4   2   7     3433.26     3389.15     87.60 o 
  -3   2   7     3598.41     3715.82    115.06 o 
  -2   2   7     3384.16     3391.79     80.63 o 
  -1   2   7       24.24        8.60      4.58 o 
   0   2   7     2115.83     1674.54     76.20 o 
   1   2   7     2678.92     2614.02     90.61 o 
   2   2   7    16008.57    15739.04    349.25 o 
   3   2   7       74.92       65.44     13.75 o 
   4   2   7      448.47      433.79     32.44 o 
   5   2   7      312.93      344.81     43.98 o 
   6   2   7        6.60       23.51     26.16 o 
   7   2   7       73.13      108.43     39.43 o 
  -4   3   7      768.25      805.25     46.63 o 
  -3   3   7       56.24       54.17      9.88 o 
  -2   3   7       20.73       48.10      8.09 o 
  -1   3   7      472.32      524.85     20.22 o 
   0   3   7      839.18      788.92     27.85 o 
   1   3   7       19.88       30.71      8.06 o 
   2   3   7     6100.67     6013.86    145.36 o 
   3   3   7       28.79       38.06     13.66 o 
   4   3   7       32.64       25.13     15.13 o 
   5   3   7       49.78       35.28     19.83 o 
   6   3   7     1517.10     1508.95    113.36 o 
  -4   4   7     1467.51     1528.61     70.90 o 
  -3   4   7     4709.01     4602.95    111.57 o 
  -2   4   7     5614.60     5493.67    128.34 o 
  -1   4   7      977.34     1055.80     33.96 o 
   0   4   7      136.33       74.76     12.32 o 
   1   4   7     3047.26     2858.40     76.47 o 
   2   4   7     7295.23     7196.61    171.46 o 
   3   4   7      207.27      252.41     22.59 o 
   4   4   7       91.40      106.71     28.24 o 
   5   4   7      227.09      260.44     28.51 o 
   6   4   7        7.22       -1.43     18.63 o 
  -4   5   7      430.47      420.06     39.43 o 
  -3   5   7      272.29      246.05     27.30 o 
  -2   5   7      564.24      698.50     40.38 o 
  -1   5   7       56.01       46.54     10.05 o 
   0   5   7     1598.65     1731.07     51.44 o 
   1   5   7     5656.35     5434.00    187.09 o 
   2   5   7       27.82       25.80     10.87 o 
   3   5   7      649.33      606.70     42.46 o 
   4   5   7       94.59       81.89     18.94 o 
   5   5   7       51.40       70.00     20.18 o 
   6   5   7       46.43       46.08     23.51 o 
  -4   6   7       20.09       42.84     20.09 o 
  -3   6   7     5908.86     5550.67    186.53 o 
  -2   6   7      488.33      479.96     56.68 o 
  -1   6   7     1775.41     1875.12     65.59 o 
   0   6   7      368.71      387.58     28.62 o 
   1   6   7     1327.48     1243.05     44.36 o 
   2   6   7       24.56       30.41     12.06 o 
   3   6   7     2185.31     2025.46     68.48 o 
   4   6   7        5.55        0.83     13.25 o 
   5   6   7       24.96       29.17     19.71 o 
   6   6   7       34.85       38.65     25.02 o 
  -4   7   7      383.64      365.85     41.32 o 
  -3   7   7     1060.53     1022.86     58.38 o 
  -2   7   7        1.75       -6.45     12.13 o 
  -1   7   7       65.25       92.54     14.68 o 
   0   7   7     2574.83     2559.17     73.70 o 
   1   7   7     5580.18     5611.33    141.30 o 
   2   7   7       60.21       90.17     22.94 o 
   3   7   7       43.48       51.40     15.55 o 
   4   7   7      203.40      186.52     25.08 o 
   5   7   7      334.70      358.44     63.69 o 
   6   7   7       78.82       66.59     33.36 o 
  -5   8   7        5.11       53.83     29.95 o 
  -4   8   7     2360.06     2373.28    109.19 o 
  -3   8   7     2513.85     2607.96    110.70 o 
  -2   8   7      897.23      890.55     53.46 o 
  -1   8   7       38.09       70.29     19.52 o 
   0   8   7      879.79      912.53     39.05 o 
   1   8   7      195.66      188.24     21.12 o 
   2   8   7      923.24      930.80     43.09 o 
   3   8   7      243.13      277.65     28.24 o 
   4   8   7      765.79      702.58    134.02 o 
   5   8   7       64.96       61.68     22.75 o 
  -5   9   7       30.00        7.20     27.68 o 
  -4   9   7      702.24      645.26     54.21 o 
  -3   9   7      213.19      177.05     33.36 o 
  -2   9   7        4.55        3.79     17.82 o 
  -1   9   7      353.83      293.44     34.12 o 
   0   9   7     2409.80     2411.49     75.86 o 
   1   9   7       32.55       47.32     15.99 o 
   2   9   7      550.47      594.31     85.30 o 
   3   9   7       46.82       42.69     18.30 o 
   4   9   7      153.38      195.46     36.96 o 
   5   9   7        3.35       -7.17     18.77 o 
  -5  10   7      156.29      183.11     42.84 o 
  -4  10   7      182.97      252.87     43.22 o 
  -3  10   7      128.75      168.33     34.88 o 
  -2  10   7      651.84      683.93     51.56 o 
  -1  10   7      687.55      683.17     50.04 o 
   0  10   7       13.54       21.09     15.07 o 
   1  10   7      173.87      203.54     24.86 o 
   2  10   7     2403.59     2428.54    138.00 o 
   3  10   7       63.63       69.05     21.46 o 
   4  10   7       23.66       15.27     19.11 o 
  -4  11   7      351.34      459.11     56.11 o 
  -3  11   7       33.42       64.07     31.47 o 
  -2  11   7       31.50       46.63     26.16 o 
  -1  11   7      762.71      832.54     58.76 o 
   0  11   7       15.25       14.41     20.09 o 
   1  11   7      139.25      185.77     26.13 o 
   2  11   7      165.01      178.44     26.79 o 
   3  11   7      582.41      655.17     46.63 o 
   4  11   7        0.22       -5.17     19.11 o 
  -4  12   7        0.01       32.98     31.09 o 
  -3  12   7     1151.33     1089.97     77.34 o 
  -2  12   7      112.37      170.98     37.53 o 
  -1  12   7      353.20      335.90     44.74 o 
   0  12   7        7.71       -3.41     21.61 o 
   1  12   7      909.25      878.73     48.92 o 
   2  12   7       22.90        8.59     19.29 o 
   3  12   7       96.49       81.07     25.17 o 
  -3  13   7       50.37       48.53     35.64 o 
  -2  13   7      173.66      145.96     38.67 o 
  -1  13   7      163.49      269.55     44.74 o 
   0  13   7        2.20      -30.33     21.99 o 
   1  13   7      400.61      352.20     48.53 o 
   2  13   7      198.84      229.61     33.24 o 
  -1  14   7      127.10      215.34     45.49 o 
   0  14   7      334.57      360.16     51.94 o 
   0 -14   8       11.41      -12.51     29.19 o 
  -2 -13   8        0.83       50.42     35.64 o 
  -1 -13   8       44.55       33.74     26.92 o 
   1 -13   8        0.37        7.58     31.09 o 
   2 -13   8        2.51      -32.98     27.68 o 
  -4 -12   8      254.46      253.25     55.73 o 
  -3 -12   8       33.55       89.09     39.05 o 
  -2 -12   8     1179.00     1223.79     86.06 o 
  -1 -12   8       60.77       20.47     27.30 o 
   0 -12   8      223.43      247.19     42.08 o 
   1 -12   8       10.17       10.62     26.54 o 
   2 -12   8      353.61      282.44     47.39 o 
   3 -12   8        8.02       37.91     35.64 o 
  -4 -11   8       19.79       39.43     35.26 o 
  -3 -11   8        2.61       14.41     31.09 o 
  -2 -11   8      578.10      697.20     62.93 o 
  -1 -11   8        1.61        5.28     16.71 o 
   0 -11   8        4.97       25.02     23.13 o 
   1 -11   8      240.84      108.43     33.36 o 
   2 -11   8      659.37      362.82     50.04 o 
   3 -11   8        3.61      -33.74     25.78 o 
   4 -11   8       33.12       -6.45     31.85 o 
  -5 -10   8       19.16       21.61     36.02 o 
  -4 -10   8       79.06       43.22     32.98 o 
  -3 -10   8     1403.04     1395.54     91.75 o 
  -2 -10   8      170.84      185.38     24.31 o 
  -1 -10   8       68.39       88.51     22.94 o 
   0 -10   8      528.75      314.29     39.05 o 
   1 -10   8     2482.08     2486.64    114.49 o 
   2 -10   8       71.83       91.37     32.23 o 
   3 -10   8      120.19       54.97     28.81 o 
   4 -10   8      164.85       42.08     34.50 o 
  -5  -9   8      213.80      258.18     53.08 o 
  -4  -9   8      238.80      362.82     54.59 o 
  -3  -9   8      165.45      186.15     39.43 o 
  -2  -9   8       75.01       88.72     17.76 o 
  -1  -9   8       68.95      100.69     17.43 o 
   0  -9   8      448.59      515.82     29.88 o 
   1  -9   8     1887.53     2068.47     97.81 o 
   2  -9   8        1.21       -0.76     19.71 o 
   3  -9   8       89.95      144.82     37.53 o 
   4  -9   8      245.22      158.09     42.46 o 
   5  -9   8      126.82      175.91     47.01 o 
  -6  -8   8        7.00        4.55     33.74 o 
  -5  -8   8      499.00      640.71     70.90 o 
  -4  -8   8      757.07      845.06     70.52 o 
  -3  -8   8     1193.86     1268.53     81.13 o 
  -2  -8   8      433.72      478.63     28.09 o 
  -1  -8   8     2484.33     2500.67     74.33 o 
   0  -8   8      105.13      131.25     37.15 o 
   1  -8   8      485.42      562.61     45.12 o 
   2  -8   8      398.86      479.96     48.91 o 
   3  -8   8     1492.75     1400.46     84.54 o 
   4  -8   8       32.12       83.03     36.02 o 
   5  -8   8        0.76       17.06     26.92 o 
  -6  -7   8       47.59       59.14     37.91 o 
  -5  -7   8        4.13       10.99     28.43 o 
  -4  -7   8     1109.08     1077.45     77.72 o 
  -3  -7   8        6.38       -3.79     20.47 o 
  -2  -7   8       86.52      146.55     16.81 o 
  -1  -7   8      331.04      268.87     57.63 o 
   0  -7   8     5455.78     5908.74    143.81 o 
   1  -7   8     1391.96     1390.61     64.45 o 
   2  -7   8      142.54      157.33     31.47 o 
   3  -7   8      145.79      210.41     38.29 o 
   4  -7   8      402.93      649.81     65.21 o 
   5  -7   8       57.34       80.37     34.50 o 
   6  -7   8       96.58       21.23     37.91 o 
  -6  -6   8      142.41      188.04     45.49 o 
  -5  -6   8       24.63      -26.54     23.51 o 
  -4  -6   8     1804.38     1757.21     98.19 o 
  -3  -6   8     1220.00     1172.23     72.41 o 
  -2  -6   8     2269.50     2238.36     67.48 o 
  -1  -6   8        2.83        1.86      8.56 o 
   0  -6   8     1785.13     1653.09     51.58 o 
   1  -6   8       82.65       85.75     13.37 o 
   2  -6   8     2675.28     2853.63    119.04 o 
   3  -6   8      334.23      393.15     43.60 o 
   4  -6   8       78.45      105.77     32.23 o 
   5  -6   8      324.04      325.28     52.32 o 
   6  -6   8      106.29      114.49     46.63 o 
  -7  -5   8        7.80       35.26     37.15 o 
  -6  -5   8      107.54      117.53     38.29 o 
  -5  -5   8      884.94      868.94     70.14 o 
  -4  -5   8      494.97      505.37     50.80 o 
  -3  -5   8       58.87       79.24     23.88 o 
  -2  -5   8     1475.00     1422.10     43.40 o 
  -1  -5   8        5.17        7.64      8.34 o 
   0  -5   8      269.93      246.15     17.42 o 
   2  -5   8     1996.61     1914.04     86.82 o 
   3  -5   8        0.57       -6.07     17.06 o 
   4  -5   8        7.60      -12.13     19.71 o 
   5  -5   8      303.88      269.17     49.29 o 
   6  -5   8      408.80      312.39     56.11 o 
  -7  -4   8      452.19      537.97     64.45 o 
  -6  -4   8      162.70      185.39     42.84 o 
  -5  -4   8       18.64       22.37     25.02 o 
  -4  -4   8      255.33      299.88     39.05 o 
  -3  -4   8     5203.98     5431.63    205.10 o 
  -2  -4   8     1138.05     1086.52     33.80 o 
  -1  -4   8      420.79      730.36     26.78 o 
   0  -4   8        4.81        7.69      6.53 o 
   2  -4   8     1857.97     1802.11     61.61 o 
   3  -4   8      974.36     1008.08     64.45 o 
   4  -4   8      112.50      105.77     32.23 o 
   5  -4   8       29.37      138.76     39.81 o 
   6  -4   8      158.99      219.51     47.01 o 
  -6  -3   8       29.20       32.98     28.05 o 
  -5  -3   8     2722.03     2602.27    123.59 o 
  -4  -3   8       74.15       57.63     22.75 o 
  -3  -3   8      352.75      407.93     36.77 o 
  -2  -3   8      787.47      771.10     24.51 o 
   1  -3   8     6342.59     3717.26    130.80 o 
   2  -3   8     2301.43     2282.35     67.37 o 
   3  -3   8     1496.45     1486.57     52.68 o 
   4  -3   8      200.02      232.40     39.81 o 
   5  -3   8      348.25      346.89     51.56 o 
   6  -3   8       38.39       79.61     39.81 o 
  -6  -2   8        6.70       -8.34     23.51 o 
  -5  -2   8     1315.95     1431.17     79.99 o 
  -4  -2   8      346.45      357.51     37.53 o 
  -3  -2   8     5296.98     5151.08    189.94 o 
  -2  -2   8     5462.86     5712.94    202.07 o 
  -1  -2   8     1050.22      786.23     25.20 o 
   0  -2   8       90.31       53.62     13.84 o 
   1  -2   8      823.40      756.92     29.89 o 
   2  -2   8      933.80     1185.98     43.24 o 
   3  -2   8     4397.04     4266.98    161.13 o 
   4  -2   8        5.96        8.72     21.23 o 
   5  -2   8       97.58      117.91     36.77 o 
   6  -2   8       55.26       19.34     28.81 o 
   7  -2   8      151.23      246.81     56.11 o 
  -5  -1   8      190.85      208.14     31.47 o 
  -4  -1   8     2503.25     2395.65    105.02 o 
  -3  -1   8     2519.47     2436.59    100.85 o 
  -2  -1   8      126.47       92.88     16.68 o 
  -1  -1   8      122.75      145.96     17.82 o 
   0  -1   8     4809.77     4693.87    167.19 o 
   1  -1   8     5436.91     5853.35    139.14 o 
   2  -1   8     2424.54     2588.49     93.45 o 
   3  -1   8       48.19       34.80     14.41 o 
   4  -1   8       98.37      123.57     20.12 o 
   5  -1   8      127.77        8.72     19.34 o 
   6  -1   8      414.98      430.68     61.42 o 
   7  -1   8       15.86       23.88     37.15 o 
  -5   0   8        0.00        0.00     17.44 o 
  -4   0   8     4471.93     4150.21    156.96 o 
  -3   0   8        0.26        2.54      5.35 o 
  -2   0   8     5026.67     5018.01    177.43 o 
  -1   0   8        0.16        0.55      3.16 o 
   0   0   8       35.03       71.47      9.01 o 
   1   0   8        0.23        0.77      6.26 o 
   2   0   8       38.97       95.54     20.09 o 
   3   0   8        0.21       -6.19     11.37 o 
   4   0   8     1070.11      996.07     67.86 o 
   5   0   8        1.29      -19.34     20.47 o 
   6   0   8       71.48      185.77     45.49 o 
   7   0   8        0.04       34.12     36.40 o 
  -4   1   8     2454.10     2334.23     98.19 o 
  -3   1   8     2467.34     2533.17     64.44 o 
  -2   1   8      105.75       83.57     14.98 o 
  -1   1   8      135.00      179.20     10.19 o 
   0   1   8     4686.43     4888.56    114.13 o 
   1   1   8     5374.91     5702.70    183.11 o 
   2   1   8     2502.48     2471.54     72.59 o 
   3   1   8       35.49       22.67     15.54 o 
   4   1   8       85.58       68.31     16.18 o 
   5   1   8      167.77      220.84     37.15 o 
   6   1   8      445.37      569.82     64.07 o 
   7   1   8       23.11       50.04     40.19 o 
  -4   2   8      309.11      305.95     29.57 o 
  -3   2   8     5286.61     4974.31    116.92 o 
  -2   2   8     5441.65     5659.74    128.66 o 
  -1   2   8     1013.17      810.73     26.07 o 
   0   2   8       74.31       47.53      7.64 o 
   1   2   8      918.84      771.29     33.74 o 
   2   2   8     1013.56     1350.88     93.83 o 
   3   2   8     4354.46     4363.64    118.58 o 
   4   2   8        1.57        3.52     13.76 o 
   5   2   8       80.25       98.05     21.52 o 
   6   2   8       51.07      105.02     37.53 o 
  -3   3   8      370.95      357.83     26.16 o 
  -2   3   8      757.88      753.73     26.87 o 
  -1   3   8     1028.24      857.29     28.59 o 
   0   3   8      783.17      749.13     27.46 o 
   1   3   8     6779.71     6814.00    164.73 o 
   2   3   8     2226.18     2198.46     66.00 o 
   3   3   8     1537.49     1549.77     57.70 o 
   4   3   8      246.30      222.95     25.72 o 
   5   3   8      370.67      336.43     36.77 o 
   6   3   8       34.35       28.72     23.57 o 
  -4   4   8      248.57      225.58     27.68 o 
  -3   4   8     5188.85     5173.70    124.08 o 
  -2   4   8     1138.97     1037.59     34.75 o 
  -1   4   8      426.51      704.74     26.68 o 
   0   4   8        3.38        1.63      6.43 o 
   1   4   8     3715.30     3853.76    103.69 o 
   2   4   8     1865.01     1916.74     60.66 o 
   3   4   8      981.53      945.97     41.72 o 
   4   4   8      104.14      134.86     21.52 o 
   5   4   8       50.98       76.87     21.27 o 
   6   4   8      148.49      133.82     27.49 o 
  -4   5   8      470.29      511.05     39.81 o 
  -3   5   8       65.92       94.40     19.34 o 
  -2   5   8     1430.61     1323.30     42.58 o 
  -1   5   8        3.92       24.10      8.82 o 
   0   5   8      287.25      336.14     19.90 o 
   1   5   8     1038.02     1185.17     42.34 o 
   2   5   8     1995.57     1987.79     63.39 o 
   3   5   8        2.48       11.09     11.91 o 
   4   5   8        2.57       -2.15     15.54 o 
   5   5   8      313.22      226.69     28.95 o 
   6   5   8      443.65      451.95    113.36 o 
  -4   6   8     1687.88     1626.04     78.48 o 
  -3   6   8     1222.62     1096.79     57.63 o 
  -2   6   8     2248.65     2232.54     64.20 o 
  -1   6   8        2.34       14.19      9.48 o 
   0   6   8     1888.21     1658.00     53.19 o 
   1   6   8       92.77       84.15     14.44 o 
   2   6   8     2936.12     2746.04    105.21 o 
   3   6   8      467.44      493.94     55.16 o 
   4   6   8       82.95      112.18     55.35 o 
   5   6   8      345.30      328.25     54.97 o 
   6   6   8      126.49      156.05     29.27 o 
  -4   7   8     1047.66      964.48     60.28 o 
  -3   7   8        7.13        6.07     15.92 o 
  -2   7   8       93.86      150.51     23.88 o 
  -1   7   8      305.95      312.04     52.32 o 
   0   7   8     5716.28     5836.99    144.05 o 
   1   7   8     1580.87     1514.78     53.65 o 
   2   7   8      152.92      132.31     19.54 o 
   3   7   8      181.39      217.59     37.15 o 
   4   7   8      512.34      515.14     73.55 o 
   5   7   8       77.14       65.10     22.19 o 
   6   7   8      116.23       75.62     26.51 o 
  -4   8   8      717.61      740.04     56.49 o 
  -3   8   8     1184.04     1052.43     62.55 o 
  -2   8   8      428.21      441.67     37.53 o 
  -1   8   8     2632.79     2420.62     72.78 o 
   0   8   8      117.30       89.85     16.19 o 
   1   8   8      540.81      553.07     32.82 o 
   2   8   8      467.55      466.56     31.06 o 
   3   8   8     1619.76     1528.03    108.81 o 
   4   8   8       33.32       56.94     19.91 o 
   5   8   8        0.70      -14.18     17.03 o 
  -4   9   8      217.17      258.18     40.94 o 
  -3   9   8      142.70      136.10     31.47 o 
  -2   9   8       68.32       96.68     25.78 o 
  -1   9   8       67.56       84.54     23.13 o 
   0   9   8      494.82      477.38     30.88 o 
   1   9   8     2048.57     1996.71     69.14 o 
   2   9   8        5.62       14.38     15.21 o 
   3   9   8      124.99      143.11     24.12 o 
   4   9   8      311.47      356.48     57.06 o 
   5   9   8      163.56      153.77     28.82 o 
  -4  10   8       67.30       82.65     33.36 o 
  -3  10   8     1389.27     1249.57     75.44 o 
  -2  10   8      183.34      194.49     34.12 o 
  -1  10   8       69.70       76.58     24.64 o 
   0  10   8      505.31      470.23     34.61 o 
   1  10   8     2611.77     2511.03     83.25 o 
   2  10   8       70.97       98.61     41.51 o 
   3  10   8      158.58      199.00     48.34 o 
   4  10   8      192.02      186.71     43.60 o 
  -4  11   8       18.06       46.25     31.09 o 
  -3  11   8        2.53        6.45     23.88 o 
  -2  11   8      593.58      672.94     59.90 o 
  -1  11   8        0.68       27.30     22.37 o 
   0  11   8        5.62       16.18     17.20 o 
   1  11   8      250.84      258.54     29.39 o 
   2  11   8      810.06      776.86     46.48 o 
   3  11   8        6.76        7.86     18.34 o 
   4  11   8       45.41       55.37     24.75 o 
  -4  12   8      232.75      344.62     55.35 o 
  -3  12   8       28.27       75.44     33.74 o 
  -2  12   8     1139.89     1380.37     83.79 o 
  -1  12   8       81.61       67.10     29.95 o 
   0  12   8      262.57      363.57     45.49 o 
   1  12   8        5.47       10.43     19.70 o 
   2  12   8      420.22      362.09     37.58 o 
   3  12   8       17.78       27.20     22.55 o 
  -3  13   8        6.18       16.68     30.33 o 
  -2  13   8        0.80       23.88     28.81 o 
  -1  13   8       48.35       57.25     30.71 o 
   0  13   8      876.00      884.48     66.72 o 
   1  13   8        1.56       -8.72     23.88 o 
   2  13   8        1.38        5.03     21.64 o 
  -2 -13   9      382.28      274.10     48.91 o 
  -1 -13   9      444.38      399.97     51.56 o 
   0 -13   9       57.77       53.08     32.98 o 
   2 -13   9      147.32      103.12     42.46 o 
  -3 -12   9      718.79      742.69     77.34 o 
  -2 -12   9       90.18      150.51     41.70 o 
  -1 -12   9       82.33      120.18     33.74 o 
   0 -12   9        0.81       23.88     25.40 o 
   1 -12   9      676.58      455.32     55.73 o 
   2 -12   9      107.86       87.20     37.53 o 
   3 -12   9       31.02       -3.79     27.68 o 
  -4 -11   9       16.16       17.06     34.50 o 
  -3 -11   9       88.74      107.67     39.43 o 
  -2 -11   9        3.32       34.50     28.43 o 
  -1 -11   9      620.82      687.61     39.93 o 
   0 -11   9       90.98      185.77     34.12 o 
   1 -11   9      256.89      213.44     39.43 o 
   2 -11   9       44.83       32.98     30.71 o 
   3 -11   9      129.63      149.37     41.70 o 
   4 -11   9       16.01       47.39     39.43 o 
  -5 -10   9      181.47      218.37     51.56 o 
  -4 -10   9      424.28      459.49     61.80 o 
  -3 -10   9        2.45       -0.76     26.54 o 
  -2 -10   9       44.67       37.53     26.92 o 
  -1 -10   9      370.11      407.33     36.96 o 
   0 -10   9      115.36      127.38     31.09 o 
   1 -10   9       32.35       51.56     27.30 o 
   2 -10   9     1511.34     1428.14     86.82 o 
   3 -10   9      101.62      130.80     41.32 o 
   4 -10   9       32.23       36.02     35.26 o 
  -5  -9   9      160.45      150.13     44.36 o 
  -4  -9   9      430.32      355.23     53.83 o 
  -3  -9   9      364.93      390.87     53.08 o 
  -2  -9   9       74.29       87.58     29.19 o 
  -1  -9   9      259.07      276.97     24.65 o 
   0  -9   9      799.33      811.02     37.63 o 
   1  -9   9      176.44       59.52     21.99 o 
   2  -9   9      122.62      168.33     36.77 o 
   3  -9   9      173.66      219.89     44.36 o 
   4  -9   9      235.43      192.97     42.08 o 
   5  -9   9       44.49       42.08     36.02 o 
  -6  -8   9      120.87      126.25     45.12 o 
  -5  -8   9       76.90       69.00     36.40 o 
  -4  -8   9      452.96      490.20     58.38 o 
  -3  -8   9      825.44      918.60     70.52 o 
  -2  -8   9      884.78      885.65     39.81 o 
  -1  -8   9       11.27       18.63     26.16 o 
   0  -8   9      559.19      596.95     31.37 o 
   1  -8   9      959.09      272.21     34.50 o 
   2  -8   9      482.29      277.14     40.19 o 
   3  -8   9        3.49       -7.20     17.82 o 
   4  -8   9      103.74      166.81     42.84 o 
   5  -8   9       12.63       12.51     27.68 o 
  -6  -7   9        0.36       12.89     34.12 o 
  -5  -7   9      169.80      147.48     40.19 o 
  -4  -7   9      264.93      238.09     42.84 o 
  -3  -7   9      647.15      690.75     57.63 o 
  -2  -7   9      129.03      161.57     17.76 o 
  -1  -7   9     1656.68     1822.79    147.48 o 
   0  -7   9      381.13      386.14     25.01 o 
   1  -7   9     1806.23     2002.88     86.44 o 
   2  -7   9      255.34        9.10     15.16 o 
   3  -7   9        4.12        3.03     15.16 o 
   4  -7   9      200.94      197.90     41.70 o 
   5  -7   9      852.10      674.45     69.00 o 
   6  -7   9       12.17       12.89     30.71 o 
  -6  -6   9       99.77       65.21     38.29 o 
  -5  -6   9     1582.94     1590.02     98.95 o 
  -4  -6   9      875.51      936.42     69.76 o 
  -3  -6   9      707.34      679.76     54.97 o 
  -2  -6   9     1002.25     1112.22     39.53 o 
  -1  -6   9     2431.75     2233.54     64.07 o 
   0  -6   9       52.13       23.80     34.69 o 
   2  -6   9      103.30        2.27     14.79 o 
   3  -6   9      671.05      780.23     60.28 o 
   4  -6   9       24.22       31.47     25.78 o 
   5  -6   9        7.11       13.65     32.23 o 
   6  -6   9        1.62        3.41     33.36 o 
  -7  -5   9        3.03       -5.31     34.12 o 
  -6  -5   9       54.70       72.41     35.64 o 
  -5  -5   9       65.14       66.72     31.85 o 
  -4  -5   9     1195.75     1201.81     77.34 o 
  -3  -5   9     1335.30     1339.43     75.82 o 
  -2  -5   9      730.13      822.91     30.92 o 
  -1  -5   9     1668.63     1661.13     49.98 o 
   0  -5   9     5498.58     5578.00    202.83 o 
   1  -5   9       55.51       72.29     12.82 o 
   2  -5   9      109.19      107.07     72.22 o 
   3  -5   9      218.34      306.33     42.08 o 
   4  -5   9      275.72      288.89     45.49 o 
   5  -5   9      392.38      376.46     56.11 o 
   6  -5   9       39.81       49.66     37.15 o 
  -7  -4   9      337.76      321.49     53.46 o 
  -6  -4   9      254.18      260.83     45.49 o 
  -5  -4   9       36.32       42.46     27.68 o 
  -4  -4   9     2181.44     2324.00    111.46 o 
  -3  -4   9      980.48      903.44     58.01 o 
  -2  -4   9     1715.76     1514.01     43.75 o 
   0  -4   9     1003.88      827.11     31.33 o 
   1  -4   9      609.58      677.97     39.24 o 
   2  -4   9     3368.89     3750.37    118.10 o 
   3  -4   9       54.16       87.58     26.54 o 
   4  -4   9       10.56      -19.71     19.71 o 
   5  -4   9      342.03      376.46     53.83 o 
   6  -4   9      131.20      222.16     51.56 o 
  -6  -3   9      900.76      873.11     70.14 o 
  -5  -3   9      584.39      588.77     54.21 o 
  -4  -3   9      297.31      319.60     38.67 o 
  -3  -3   9      644.92      670.66     47.01 o 
  -2  -3   9     3234.32     1384.92     46.63 o 
   0  -3   9     3025.79     3323.59    139.14 o 
   1  -3   9       43.28       76.63     14.60 o 
   2  -3   9     8985.79     8997.29    211.37 o 
   3  -3   9       25.47        8.45     11.11 o 
   4  -3   9      319.58      399.21     50.04 o 
   5  -3   9        5.37      -18.20     24.64 o 
   6  -3   9      511.31      431.82     61.80 o 
  -6  -2   9      255.72      326.04     45.87 o 
  -5  -2   9      139.51      197.52     33.36 o 
  -4  -2   9     3190.31     3359.37    139.14 o 
  -3  -2   9     4334.00     4315.51    164.16 o 
  -2  -2   9     4667.44     4287.07    159.23 o 
  -1  -2   9      546.78      685.51     23.82 o 
   0  -2   9     6287.01     5963.53    214.58 o 
   1  -2   9     6852.74     7107.57    269.55 o 
   2  -2   9     1463.67     1545.74     52.40 o 
   3  -2   9        6.92        8.35     10.80 o 
   4  -2   9       19.50       54.59     23.13 o 
   5  -2   9      256.08      122.83     34.50 o 
   6  -2   9        7.87        3.41     27.68 o 
  -6  -1   9       18.12      -25.78     21.23 o 
  -5  -1   9      692.48      760.13     55.35 o 
  -4  -1   9     1264.73     1344.73     70.52 o 
  -3  -1   9      173.18      111.46     20.47 o 
  -2  -1   9       83.68       71.27     15.92 o 
  -1  -1   9     4105.94     4201.05     97.96 o 
   0  -1   9     1689.11     1855.41     79.61 o 
   1  -1   9     2756.43     2695.04     74.26 o 
   2  -1   9      604.84      537.02     40.00 o 
   3  -1   9       92.76       81.10     16.58 o 
   5  -1   9      913.50      319.98     47.77 o 
   6  -1   9       22.64       35.26     35.26 o 
  -5   0   9     1852.61     1731.43     85.30 o 
  -4   0   9        0.00        7.58     15.54 o 
  -3   0   9     1179.74     1351.56     65.97 o 
  -2   0   9        0.25       -3.79      9.86 o 
  -1   0   9     9262.26     8140.82    179.19 o 
   0   0   9        0.67        4.93      9.86 o 
   1   0   9      698.06      784.05     31.93 o 
   2   0   9        0.23        4.56      8.68 o 
   3   0   9     3606.91     3017.30    528.49 o 
   4   0   9        0.30      -15.91     11.91 o 
   5   0   9      117.72      200.55     42.46 o 
   6   0   9        0.21        9.10     23.88 o 
  -5   1   9      683.16      671.42     48.15 o 
  -4   1   9     1189.12     1271.18     65.21 o 
  -3   1   9      168.57      125.87     20.85 o 
  -2   1   9       58.52       53.18      6.67 o 
  -1   1   9     4031.17     4042.33     94.27 o 
   0   1   9     1693.84     1918.31     52.65 o 
   1   1   9     2727.16     2542.77    135.16 o 
   2   1   9      604.53      507.41     29.19 o 
   3   1   9       76.31       41.49     25.78 o 
   4   1   9     1057.16     1101.06     51.37 o 
   5   1   9     1035.41      947.82     51.20 o 
   6   1   9       21.87       17.82     31.85 o 
  -4   2   9     3137.03     3125.45    123.97 o 
  -3   2   9     4055.95     4301.48    158.85 o 
  -2   2   9     4668.93     4396.19    102.95 o 
  -1   2   9      556.24      697.83     24.34 o 
   0   2   9     6187.76     5643.30    131.40 o 
   1   2   9     6990.87     7201.36    257.42 o 
   2   2   9     1433.35     1453.99     51.76 o 
   3   2   9       10.96       25.02     13.66 o 
   4   2   9       26.80      140.10     88.52 o 
   5   2   9      265.40      318.76     58.19 o 
   6   2   9        3.45      -13.27     29.19 o 
  -3   3   9      595.40      647.36     26.58 o 
  -2   3   9     3253.56     2969.41     74.81 o 
  -1   3   9      460.24      544.55     22.30 o 
   0   3   9     3100.62     3191.57     81.30 o 
   1   3   9       53.58       58.64     11.50 o 
   2   3   9     9562.45     8849.55    210.41 o 
   3   3   9        5.41       28.64     13.84 o 
   4   3   9      304.07      269.98     28.66 o 
   5   3   9        5.90       18.53     18.33 o 
   6   3   9      574.50      528.49     64.07 o 
  -3   4   9      976.17      936.99     34.65 o 
  -2   4   9     1661.83     1612.13     48.06 o 
  -1   4   9     1685.99     1512.99     45.64 o 
   0   4   9     1090.57      903.40     33.39 o 
   1   4   9      597.50      668.37     29.83 o 
   2   4   9     3726.30     3642.97     99.71 o 
   3   4   9       38.58       28.82     14.10 o 
   4   4   9        6.63        7.51     14.36 o 
   5   4   9      397.59      435.10     36.78 o 
   6   4   9      194.42      187.10     30.60 o 
  -3   5   9     1251.59     1224.55     57.63 o 
  -2   5   9      720.35      792.31     31.09 o 
  -1   5   9     1596.75     1600.98     54.59 o 
   0   5   9     5825.10     5865.15    141.43 o 
   1   5   9       53.92       70.20     13.31 o 
   2   5   9      167.33      172.75     29.19 o 
   3   5   9      292.81      284.86     25.94 o 
   4   5   9      355.83      314.69     29.67 o 
   5   5   9      441.02      380.18     35.57 o 
   6   5   9       50.21       89.45     26.22 o 
  -4   6   9      779.97      818.52     53.08 o 
  -3   6   9      702.08      603.56     40.57 o 
  -2   6   9     1000.29     1010.51     38.16 o 
  -1   6   9     2423.43     2178.13     63.74 o 
   0   6   9       60.94       53.55     12.19 o 
   1   6   9     1268.32     1277.65     47.26 o 
   2   6   9      150.78      159.72     19.36 o 
   3   6   9      871.20      836.52     41.52 o 
   4   6   9       31.35       40.98     25.59 o 
   5   6   9        4.55       -0.38     19.90 o 
   6   6   9        9.05        3.88     19.58 o 
  -4   7   9      236.53      235.05     34.50 o 
  -3   7   9      594.66      555.03     41.70 o 
  -2   7   9      140.69      130.04     23.13 o 
  -1   7   9     1689.20     1749.99     96.86 o 
   0   7   9      385.99      440.86     27.42 o 
   1   7   9     2014.00     2113.23     67.86 o 
   2   7   9      423.43      336.39     31.85 o 
   3   7   9        3.72       -6.29     15.16 o 
   4   7   9      249.20      268.94     35.64 o 
   5   7   9     1074.30      974.71     64.83 o 
  -4   8   9      386.26      420.44     47.01 o 
  -3   8   9      813.36      773.78     53.46 o 
  -2   8   9      871.83      980.40     57.25 o 
  -1   8   9       20.88       60.32     20.47 o 
   0   8   9      611.31      566.64     31.70 o 
   1   8   9     1298.09     1339.53     52.54 o 
   2   8   9      537.75      496.20     37.53 o 
   3   8   9        9.22       46.49     17.68 o 
   4   8   9      150.71      165.89     26.71 o 
   5   8   9       17.20       20.36     27.11 o 
  -4   9   9      420.18      385.94     48.15 o 
  -3   9   9      321.79      337.79     40.94 o 
  -2   9   9       59.49       99.71     25.78 o 
  -1   9   9      262.82      280.62     25.82 o 
   0   9   9      825.95      894.35     41.72 o 
   1   9   9      232.25      242.97     25.77 o 
   2   9   9      151.52      150.37     24.64 o 
   3   9   9      247.07      195.51     27.35 o 
   4   9   9      289.66      344.05     63.69 o 
   5   9   9       71.33       42.23     22.93 o 
  -4  10   9      335.87      304.81     45.87 o 
  -3  10   9        1.39        9.86     23.13 o 
  -2  10   9       46.92       84.16     26.92 o 
  -1  10   9      408.57      360.16     40.94 o 
   0  10   9      114.65      140.49     22.50 o 
   1  10   9       17.82       37.61     17.32 o 
   2  10   9     1728.37     1603.32     68.24 o 
   3  10   9      148.75      146.88     26.58 o 
   4  10   9       31.12       43.83     22.30 o 
  -4  11   9       20.56       11.37     28.05 o 
  -3  11   9       72.89       89.09     31.47 o 
  -2  11   9        4.79       27.30     23.88 o 
  -1  11   9      672.05      658.53     53.08 o 
   0  11   9      118.91      143.96     25.05 o 
   1  11   9      285.12      259.77     29.88 o 
   2  11   9       31.57       73.49     22.27 o 
   3  11   9      186.21      177.38     29.59 o 
   4  11   9       22.06       30.64     25.02 o 
  -3  12   9      653.48      776.43     67.10 o 
  -2  12   9       85.12      117.15     34.50 o 
  -1  12   9       91.12       65.97     29.19 o 
   0  12   9        0.22       21.99     24.26 o 
   1  12   9      860.53      749.93     89.28 o 
   2  12   9      118.04      156.06     28.25 o 
   3  12   9       33.56       34.22     22.92 o 
  -2  13   9      375.61      219.13     43.60 o 
  -1  13   9      456.01      437.88     54.59 o 
   0  13   9       76.85       72.03     33.36 o 
   1  13   9      625.01      641.47     62.55 o 
   2  13   9      208.73      185.30     31.98 o 
  -2 -13  10        8.99       80.37     36.40 o 
   1 -13  10        2.94       -7.58     28.81 o 
   2 -13  10        8.53       20.85     28.81 o 
  -3 -12  10      171.24      220.27     50.80 o 
  -2 -12  10      345.77      356.37     51.94 o 
  -1 -12  10        9.02      -12.89     24.26 o 
   0 -12  10      243.90      250.22     43.60 o 
   1 -12  10       46.57       53.46     32.23 o 
   2 -12  10      205.86      179.32     46.25 o 
   3 -12  10       12.34       25.40     36.40 o 
  -4 -11  10        9.96       58.38     39.05 o 
  -3 -11  10        4.38       40.94     32.23 o 
  -2 -11  10      801.50      867.80     70.90 o 
  -1 -11  10      161.09      127.77     23.05 o 
   0 -11  10      169.48      158.85     34.88 o 
   1 -11  10       30.12        4.93     20.09 o 
   2 -11  10      785.11      952.72     74.31 o 
   3 -11  10       12.50       -7.96     30.71 o 
   4 -11  10       46.00       18.20     36.02 o 
  -5 -10  10       68.46       51.56     39.81 o 
  -4 -10  10       56.95       54.21     36.77 o 
  -3 -10  10     1053.85      971.68     76.20 o 
  -2 -10  10      135.28      141.79     35.26 o 
  -1 -10  10       36.47       40.48     16.08 o 
   0 -10  10      335.71      369.64     43.60 o 
   2 -10  10      117.22      167.57     40.19 o 
   3 -10  10        5.18       25.02     27.68 o 
   4 -10  10       20.90       12.89     31.47 o 
  -5  -9  10      185.34      151.27     45.12 o 
  -4  -9  10      101.83      143.69     40.94 o 
  -3  -9  10      726.38      849.60     69.00 o 
  -2  -9  10       29.96       23.13     24.64 o 
  -1  -9  10      466.75      454.73     30.32 o 
   0  -9  10        0.68       11.64     13.49 o 
   1  -9  10     1485.13     1554.77     83.79 o 
   2  -9  10       13.54       50.42     27.68 o 
   3  -9  10      170.24      100.47     32.60 o 
   4  -9  10      173.20      181.60     45.12 o 
   5  -9  10      184.11      142.93     48.53 o 
  -6  -8  10        2.65       21.99     35.26 o 
  -5  -8  10      703.49      567.54     67.86 o 
  -4  -8  10      587.40      543.28     61.04 o 
  -3  -8  10      335.37      345.38     46.25 o 
  -2  -8  10       88.99      122.08     30.71 o 
  -1  -8  10     2379.04     2323.64    222.35 o 
   0  -8  10       55.57       65.74     15.35 o 
   1  -8  10      107.87      117.91     29.19 o 
   2  -8  10      211.12       12.51     18.20 o 
   3  -8  10      426.78      514.46     57.63 o 
   4  -8  10       27.38       38.67     32.98 o 
   5  -8  10        0.40       -1.52     31.85 o 
  -6  -7  10        1.09       10.24     34.12 o 
  -5  -7  10      112.73      101.22     37.91 o 
  -4  -7  10     1029.43     1049.40     76.96 o 
  -3  -7  10     1013.40     1008.46     69.76 o 
  -2  -7  10      186.35      240.74     35.64 o 
  -1  -7  10      234.91      285.78     25.21 o 
   0  -7  10     5451.24     2283.43     95.54 o 
   1  -7  10     1631.33     1610.50     75.82 o 
   2  -7  10        4.86        9.48     18.58 o 
   3  -7  10      149.80      126.25     35.26 o 
   4  -7  10      745.36      648.67     68.24 o 
   5  -7  10       67.21       81.13     38.29 o 
  -6  -6  10      167.19      208.52     48.15 o 
  -5  -6  10      137.13      151.27     39.43 o 
  -4  -6  10     1942.08     1926.68    105.39 o 
  -3  -6  10      270.94      236.57     36.02 o 
  -2  -6  10     1172.82     1085.80     65.21 o 
  -1  -6  10      109.12       76.08     27.49 o 
   0  -6  10      515.75      568.43     45.68 o 
   1  -6  10        1.06       10.83     10.66 o 
   2  -6  10     1185.22     1236.31     71.27 o 
   3  -6  10       67.84      150.89     35.26 o 
   4  -6  10       46.43       14.03     28.81 o 
   5  -6  10       67.35       61.42     38.29 o 
   6  -6  10       91.34      100.47     42.08 o 
  -6  -5  10      312.73      319.60     53.08 o 
  -5  -5  10      222.59      307.09     46.25 o 
  -4  -5  10       26.78       32.23     25.78 o 
  -3  -5  10      104.12      136.10     29.19 o 
  -2  -5  10     2680.76     2699.70    116.77 o 
  -1  -5  10       85.25       59.86     49.10 o 
   0  -5  10      357.96      284.02     45.49 o 
   2  -5  10     1345.47     1300.64     86.06 o 
   3  -5  10        1.14       -2.65     18.58 o 
   4  -5  10      132.07       89.47     28.81 o 
   5  -5  10      151.35      189.94     46.63 o 
  -7  -4  10      250.51      352.96     57.25 o 
  -6  -4  10      129.85      153.54     40.57 o 
  -5  -4  10       27.65       14.79     24.64 o 
  -4  -4  10       41.66       37.53     22.75 o 
  -3  -4  10     2684.12     2635.25    117.15 o 
  -2  -4  10     1289.94     1094.61    115.63 o 
  -1  -4  10      244.46      211.55     25.40 o 
   0  -4  10       52.87       13.50     23.13 o 
   1  -4  10     7486.60     7950.21    187.05 o 
   2  -4  10      750.40      765.39     35.62 o 
   3  -4  10       15.72       20.09     21.61 o 
   4  -4  10       15.31       21.23     26.16 o 
   5  -4  10      268.86      255.15     50.80 o 
   6  -4  10       92.01      105.02     43.98 o 
  -6  -3  10        8.11       46.25     29.57 o 
  -5  -3  10     1742.70     1701.48     94.40 o 
  -4  -3  10      384.23      310.12     38.29 o 
  -3  -3  10      188.90      178.19     27.68 o 
  -2  -3  10      811.13      805.94     26.01 o 
  -1  -3  10     1464.64     1430.25     42.54 o 
   0  -3  10       83.98       52.89      9.82 o 
   1  -3  10     4347.31     4533.69    147.10 o 
   2  -3  10       91.98       67.52     40.57 o 
   3  -3  10     1701.79     1772.57     62.25 o 
   4  -3  10       21.45       73.55     31.09 o 
   5  -3  10      775.57      216.10     40.94 o 
   6  -3  10        1.95       15.16     34.50 o 
  -6  -2  10      105.01      125.49     32.98 o 
  -5  -2  10      958.11      994.43     65.97 o 
  -4  -2  10     1598.52     1688.97     84.92 o 
  -3  -2  10      761.77      722.22     48.15 o 
  -2  -2  10       12.19       50.42     16.68 o 
  -1  -2  10      819.34      666.50     27.49 o 
   0  -2  10      373.36      382.67     20.13 o 
   1  -2  10     5480.95     5809.41    141.36 o 
   2  -2  10      202.32      223.77     36.21 o 
   3  -2  10      337.86      313.10     49.29 o 
   4  -2  10        4.98       -5.31     20.09 o 
   5  -2  10        6.06       -5.31     25.78 o 
   6  -2  10      115.10      127.76     45.12 o 
  -6  -1  10       92.79       63.31     28.81 o 
  -5  -1  10      313.88      278.65     37.15 o 
  -4  -1  10      269.09      296.85     34.12 o 
  -3  -1  10      100.99      128.14     22.75 o 
  -2  -1  10      771.86      667.63     42.08 o 
  -1  -1  10      154.22      145.09     10.91 o 
   0  -1  10    12548.98    12094.25    290.22 o 
   1  -1  10      243.09      269.18     20.62 o 
   3  -1  10      968.24      947.12     43.01 o 
   4  -1  10      606.90      714.68     40.65 o 
   5  -1  10      388.49      404.14     56.11 o 
   6  -1  10      292.66      474.28     65.59 o 
  -5   0  10        0.02        1.52     17.44 o 
  -4   0  10     3073.45     2825.57    118.28 o 
  -3   0  10        0.00       -1.52     12.13 o 
  -2   0  10       99.05       43.22     15.16 o 
  -1   0  10        0.00        6.02      4.71 o 
   0   0  10     4348.27     3870.20     96.40 o 
   1   0  10        0.20       -5.29      6.37 o 
   2   0  10     2824.45     1248.06     65.97 o 
   3   0  10        0.09       -2.62     18.39 o 
   4   0  10      150.33      130.91     48.34 o 
   5   0  10        0.43        3.41     25.02 o 
   6   0  10      691.63      725.63     77.72 o 
  -5   1  10      301.01      194.49     30.71 o 
  -4   1  10      259.67      295.71     32.60 o 
  -3   1  10      107.26       99.33     20.85 o 
  -2   1  10      763.13      704.98     22.96 o 
  -1   1  10      137.14      134.88     10.44 o 
   0   1  10    12417.52    13175.75    289.05 o 
   1   1  10      236.34      207.27     18.24 o 
   2   1  10     1007.30     1148.44     45.15 o 
   4   1  10      602.76      713.97     41.28 o 
   5   1  10      405.53      442.62     38.99 o 
   6   1  10      317.62      328.32     55.35 o 
  -4   2  10     1623.82     1727.26     81.51 o 
  -3   2  10      770.58      680.52     43.98 o 
  -2   2  10       18.53       41.85     15.35 o 
  -1   2  10      831.79      698.01     25.04 o 
   0   2  10      384.46      397.08     20.10 o 
   1   2  10     5460.63     5809.99    216.48 o 
   2   2  10      201.46      220.07     20.85 o 
   3   2  10      296.82      307.17     65.97 o 
   4   2  10        1.43       13.84     16.02 o 
   5   2  10        8.21        7.69     19.30 o 
   6   2  10      117.29      147.86     39.43 o 
  -4   3  10      364.49      369.64     35.26 o 
  -3   3  10      181.25      131.13     50.80 o 
  -2   3  10      873.74      890.82     32.04 o 
  -1   3  10     1610.80     1478.99     44.06 o 
   0   3  10       82.56       66.40     15.54 o 
   1   3  10     4318.47     4497.10    148.61 o 
   2   3  10       92.00      110.05     17.63 o 
   3   3  10     1853.38     1756.01     64.79 o 
   4   3  10       26.52       16.37     13.55 o 
   5   3  10      867.44      883.08     52.07 o 
   6   3  10        0.65        8.34     31.85 o 
  -3   4  10     2595.61     2469.58     84.92 o 
  -2   4  10     1258.20     1320.56     67.48 o 
  -1   4  10      232.14      206.66     16.06 o 
   0   4  10       80.78       67.62     11.47 o 
   1   4  10     7805.39     8099.05    190.56 o 
   2   4  10      773.72      779.93     69.19 o 
   3   4  10       15.70       -0.62     12.19 o 
   4   4  10       15.19        2.99     14.72 o 
   5   4  10      329.66      338.14     34.25 o 
   6   4  10      109.91      122.45     28.14 o 
  -3   5  10      110.38      103.88     19.71 o 
  -2   5  10     2592.73     2628.98     71.95 o 
  -1   5  10       90.38      118.72     14.28 o 
   0   5  10      365.06      388.89     36.58 o 
   1   5  10     1114.44     1106.40     42.17 o 
   2   5  10     1289.38     1255.92     57.44 o 
   3   5  10        0.97       13.60     13.40 o 
   4   5  10      162.44      184.94     25.44 o 
   5   5  10      166.48      180.30     28.72 o 
   6   5  10      643.34      594.36     47.62 o 
  -3   6  10      293.25      282.44     31.09 o 
  -2   6  10     1092.38      971.29     37.95 o 
  -1   6  10       96.67       88.18     13.96 o 
   0   6  10      560.19      562.19     36.21 o 
   1   6  10        0.05       16.54     11.60 o 
   2   6  10     1244.63     1296.59     72.03 o 
   3   6  10       88.81       92.94     18.99 o 
   4   6  10       55.93       68.53     20.81 o 
   5   6  10       59.06       31.54     23.51 o 
   6   6  10      120.36       74.79     25.88 o 
  -3   7  10     1008.77      940.97     54.97 o 
  -2   7  10      175.27      227.03     20.98 o 
  -1   7  10      272.47      291.26     23.04 o 
   0   7  10     5830.00     5861.35    187.47 o 
   1   7  10     1730.22     1685.03    130.80 o 
   2   7  10        3.15       24.03     19.15 o 
   3   7  10      192.92      205.52     25.10 o 
   4   7  10      855.38      686.33     65.40 o 
   5   7  10       83.46       99.23     25.42 o 
  -4   8  10      571.29      369.26     42.84 o 
  -3   8  10      312.16      264.62     34.50 o 
  -2   8  10       85.07      136.48     25.40 o 
  -1   8  10     2488.98     2556.68     77.86 o 
   0   8  10       48.72       74.84     16.85 o 
   1   8  10      115.25      137.12     20.29 o 
   2   8  10      299.72      276.66     27.91 o 
   3   8  10      497.57      417.79     35.07 o 
   4   8  10       29.50       29.95     19.35 o 
   5   8  10        0.32       -4.94     33.17 o 
  -4   9  10       89.54       79.24     28.43 o 
  -3   9  10      676.45      744.59     54.59 o 
  -2   9  10       23.33       27.30     20.85 o 
  -1   9  10      514.17      489.79     31.88 o 
   0   9  10        1.31        4.80     13.49 o 
   1   9  10     1531.60     1650.10     62.94 o 
   2   9  10       31.02       43.95     17.85 o 
   3   9  10      214.97      226.67     29.23 o 
   4   9  10      237.57      229.28     31.75 o 
  -4  10  10       52.72       89.47     32.60 o 
  -3  10  10      976.71     1029.31     68.24 o 
  -2  10  10      137.09      136.10     31.47 o 
  -1  10  10       37.96       34.88     21.99 o 
   0  10  10      381.48      349.98     41.13 o 
   1  10  10     1282.64     1166.61     53.43 o 
   2  10  10      103.39      111.38     23.94 o 
   3  10  10       11.25       30.51     20.44 o 
   4  10  10       33.83       45.20     21.58 o 
  -4  11  10        7.67      -11.75     24.26 o 
  -3  11  10        5.44        5.69     23.13 o 
  -2  11  10      831.75      940.59     66.72 o 
  -1  11  10      161.55      200.17     35.64 o 
   0  11  10      165.58      168.01     26.50 o 
   1  11  10       40.06       70.88     27.87 o 
   2  11  10      962.05      886.60     69.57 o 
   3  11  10       11.24       15.51     35.07 o 
  -3  12  10      143.80      171.36     40.57 o 
  -2  12  10      282.98      456.46     53.83 o 
  -1  12  10        8.24       -2.65     23.13 o 
   0  12  10      298.49      309.74     43.98 o 
   1  12  10       59.64       57.05     34.50 o 
   2  12  10      247.50      268.37     35.45 o 
  -2  13  10        9.46       -3.41     26.16 o 
  -1  13  10      140.73      184.25     40.19 o 
   0  13  10     1014.39      932.63     69.38 o 
   1  13  10        1.87      -20.09     22.75 o 
  -2 -13  11      297.90      319.98     54.21 o 
   0 -13  11        1.09       17.82     32.23 o 
   1 -13  11      119.13      157.71     43.60 o 
  -3 -12  11      117.91      164.92     45.87 o 
  -2 -12  11      102.13       90.99     37.91 o 
   0 -12  11        0.87      -14.03     26.16 o 
   1 -12  11      457.39      354.85     52.32 o 
   2 -12  11       53.20      110.70     39.43 o 
  -4 -11  11       15.91       31.85     36.77 o 
  -3 -11  11      302.49      383.67     55.73 o 
  -2 -11  11       78.66       92.50     34.88 o 
  -1 -11  11      359.44      419.31     48.53 o 
   0 -11  11      228.80      181.60     37.15 o 
   1 -11  11      160.13       81.13     29.95 o 
   2 -11  11        1.43      -23.88     21.23 o 
   3 -11  11      171.76       86.44     34.50 o 
  -4 -10  11      606.62      759.00     77.72 o 
  -3 -10  11       10.90       19.34     28.43 o 
  -2 -10  11       71.33       74.31     32.23 o 
  -1 -10  11      603.62      642.17     37.19 o 
   1 -10  11       64.83       79.61     31.47 o 
   2 -10  11      165.57      150.89     40.57 o 
   3 -10  11      150.33      130.80     42.46 o 
   4 -10  11        2.88      -45.12     26.16 o 
  -5  -9  11      109.07      131.93     43.98 o 
  -4  -9  11       27.59       63.69     34.50 o 
  -3  -9  11      154.46      173.26     38.29 o 
  -2  -9  11      476.61      553.51     52.70 o 
  -1  -9  11       99.19       83.82     18.56 o 
   0  -9  11     1107.99     1300.91     51.47 o 
   1  -9  11       92.57       43.22     22.75 o 
   2  -9  11      467.00      437.12     53.08 o 
   3  -9  11       98.14      171.36     42.84 o 
   4  -9  11      480.15      655.50     73.93 o 
  -5  -8  11      269.82      330.97     55.35 o 
  -4  -8  11      119.79      158.09     39.81 o 
  -3  -8  11       72.61       95.92     31.47 o 
  -2  -8  11      875.31      855.67     63.31 o 
  -1  -8  11       88.41      101.80     17.92 o 
   0  -8  11     1854.11     1828.82     96.30 o 
   1  -8  11      803.98     1013.76     65.59 o 
   2  -8  11       29.24        7.96     19.34 o 
   3  -8  11       65.06       76.20     28.81 o 
   4  -8  11       14.21       10.99     25.78 o 
   5  -8  11        3.68        5.69     33.36 o 
  -6  -7  11        8.70       46.25     36.02 o 
  -5  -7  11      312.62      323.77     51.56 o 
  -4  -7  11      141.48      201.31     40.57 o 
  -3  -7  11       38.35       56.11     28.05 o 
  -2  -7  11      508.29      502.33     45.49 o 
  -1  -7  11     3817.76     3588.25    155.82 o 
   0  -7  11      100.65       59.13     56.68 o 
   1  -7  11      235.30      261.21     30.33 o 
   2  -7  11      713.37      818.90     59.90 o 
   3  -7  11      147.77      250.22     42.46 o 
   4  -7  11      138.86      219.51     44.74 o 
  -6  -6  11       80.06       45.49     36.02 o 
  -5  -6  11     1702.21     1712.48    103.88 o 
  -4  -6  11       49.83       35.64     26.92 o 
  -3  -6  11      286.17      318.08     41.32 o 
  -2  -6  11      635.90      553.51     45.49 o 
  -1  -6  11      614.88      543.04     32.98 o 
   0  -6  11       22.21       12.68     13.46 o 
   1  -6  11     1632.19     1728.94     58.02 o 
   2  -6  11        0.78        2.27     18.20 o 
   3  -6  11      177.55      151.65     35.64 o 
   4  -6  11       57.22       64.07     34.12 o 
   5  -6  11       77.88       84.16     39.05 o 
  -6  -5  11      127.32      107.29     39.81 o 
  -5  -5  11      103.68      127.38     36.02 o 
  -4  -5  11      444.61      461.39     50.04 o 
  -3  -5  11      188.18      282.44     37.53 o 
  -2  -5  11      118.91       70.90     22.37 o 
  -1  -5  11     4757.70     4449.05    123.02 o 
   1  -5  11      302.39      347.29     29.76 o 
   2  -5  11       43.70      119.05     22.75 o 
   3  -5  11      466.53      170.22     30.71 o 
   4  -5  11      748.74      892.45     70.52 o 
   5  -5  11      447.82      503.85     64.45 o 
   6  -5  11       10.63       37.53     36.77 o 
  -7  -4  11      255.19      278.65     53.46 o 
  -6  -4  11      406.75      472.38     59.14 o 
  -5  -4  11      193.09      158.09     37.53 o 
  -4  -4  11      240.53      223.68     35.64 o 
  -3  -4  11      837.80      888.27     58.38 o 
  -2  -4  11      155.65      139.89     24.64 o 
  -1  -4  11      147.32      150.51     23.51 o 
   0  -4  11     5052.36     4864.52    120.63 o 
   2  -4  11       17.18       31.32     13.22 o 
   3  -4  11        9.50       15.92     20.47 o 
   4  -4  11        5.67       -1.52     17.82 o 
   5  -4  11      328.59      272.21     53.08 o 
   6  -4  11      160.77      200.55     53.46 o 
  -6  -3  11     1184.30     1125.22     80.37 o 
  -5  -3  11       25.32       24.64     24.64 o 
  -4  -3  11      630.98      604.69     49.29 o 
  -3  -3  11       94.54      101.60     23.51 o 
  -2  -3  11     6208.60     6114.42    222.16 o 
  -1  -3  11      498.44      508.85     22.55 o 
   0  -3  11      715.37      687.22     29.16 o 
   1  -3  11      209.50      215.57     19.94 o 
   2  -3  11     1300.16     1343.22     70.14 o 
   3  -3  11       95.95      116.98     22.56 o 
   4  -3  11     1328.77     1530.50     93.26 o 
   5  -3  11       81.58      159.23     43.60 o 
   6  -3  11       70.72       22.75     37.91 o 
  -6  -2  11      375.98      326.80     45.87 o 
  -5  -2  11       12.46       17.44     21.61 o 
  -4  -2  11      868.02      938.32     60.66 o 
  -3  -2  11     1689.32     1643.48     81.13 o 
  -2  -2  11       10.78       11.75     13.65 o 
  -1  -2  11      662.97      670.96     25.59 o 
   0  -2  11     1768.53     1901.16     56.08 o 
   1  -2  11     2866.10     3026.60     84.26 o 
   2  -2  11        4.17       -0.49      9.37 o 
   3  -2  11     1204.20     1331.49     53.96 o 
   4  -2  11       75.64       97.05     34.50 o 
   5  -2  11      424.56      269.55     50.42 o 
   6  -2  11       69.15        9.48     36.02 o 
  -6  -1  11       21.82       18.96     25.40 o 
  -5  -1  11      122.43      183.11     33.36 o 
  -4  -1  11     1747.92     1681.77     84.54 o 
  -3  -1  11      915.22      845.81     52.70 o 
  -2  -1  11      161.59      184.63     24.64 o 
  -1  -1  11     8172.21     8050.72    181.05 o 
   1  -1  11      504.29      436.78     32.98 o 
   2  -1  11      326.31      331.89     25.58 o 
   3  -1  11      771.38      708.19     53.46 o 
   4  -1  11     2407.34     2549.95    120.94 o 
   5  -1  11      586.32      613.41     68.62 o 
   6  -1  11       47.45       41.70     37.53 o 
  -5   0  11     2351.91     2051.41     98.19 o 
  -4   0  11        1.22       15.54     17.44 o 
  -3   0  11      202.34      194.87     26.54 o 
  -2   0  11        0.38       -4.93     10.99 o 
  -1   0  11    10487.66    10510.33    231.76 o 
   0   0  11        0.34       -1.70      6.66 o 
   1   0  11      561.00      501.47     52.89 o 
   2   0  11        0.18       -4.81     11.56 o 
   3   0  11       60.48        7.43     33.74 o 
   4   0  11        0.56        3.60     16.08 o 
   5   0  11      218.75      373.05     54.97 o 
   6   0  11        0.11       14.79     33.36 o 
  -5   1  11      103.43      177.81     30.71 o 
  -4   1  11     1638.52     1650.30     81.13 o 
  -3   1  11      929.65      787.05     49.66 o 
  -2   1  11      169.02      189.26     11.22 o 
  -1   1  11     8162.14     7973.62    233.54 o 
   0   1  11     2441.67     2408.42     65.68 o 
   1   1  11      527.19      449.84     25.64 o 
   2   1  11      270.74      351.64     52.13 o 
   3   1  11      647.29      241.50     31.85 o 
   4   1  11     2362.83     2487.91    180.84 o 
   5   1  11      622.11      649.08     45.97 o 
   6   1  11       45.87       42.46     30.71 o 
  -4   2  11      923.95      929.98     56.87 o 
  -3   2  11     1663.70     1602.16     77.72 o 
  -2   2  11       16.11       10.31      6.19 o 
  -1   2  11      672.69      701.13     26.16 o 
   0   2  11     1682.19     1729.19     51.37 o 
   1   2  11     3137.14     3018.22    139.14 o 
   2   2  11        7.10       21.87     12.18 o 
   3   2  11     1279.28     1343.93     55.32 o 
   4   2  11      100.37      105.68     22.89 o 
   5   2  11      543.01      559.29     82.27 o 
   6   2  11       46.49       74.69     38.29 o 
  -4   3  11      600.57      675.59     48.15 o 
  -3   3  11       71.18       50.42     18.58 o 
  -2   3  11     6315.77     6090.25    142.04 o 
  -1   3  11      503.13      476.46     22.08 o 
   0   3  11      739.72      678.47     28.56 o 
   1   3  11      213.08      189.86     18.56 o 
   2   3  11     1506.15     1325.12     49.55 o 
   3   3  11       84.73       48.00     25.02 o 
   4   3  11     1390.05     1482.89     64.26 o 
   5   3  11       79.86      130.01     27.47 o 
   6   3  11       88.74       75.44     41.32 o 
  -3   4  11      819.60      836.65     33.34 o 
  -2   4  11      155.55      173.53     16.68 o 
  -1   4  11      159.67      152.22     14.83 o 
   0   4  11     5144.52     5034.36    124.91 o 
   1   4  11      846.93      819.47     35.57 o 
   2   4  11       34.60       40.03     15.16 o 
   3   4  11        8.13        8.26     13.03 o 
   4   4  11       10.48        1.85     14.52 o 
   5   4  11      345.44      363.47     35.76 o 
   6   4  11      207.02      279.54     73.55 o 
  -3   5  11      178.74      180.33     18.08 o 
  -2   5  11      112.39      131.68     22.37 o 
  -1   5  11     4741.80     4732.60    118.33 o 
   0   5  11     3042.31     2940.44    105.39 o 
   1   5  11      374.87      244.48     35.26 o 
   2   5  11       76.75      108.14     17.88 o 
   3   5  11      559.07      606.10     36.04 o 
   4   5  11      883.07      814.13     45.10 o 
   5   5  11      487.62      415.51     39.21 o 
   6   5  11        6.30        8.82     21.64 o 
  -3   6  11      276.67      280.93     31.09 o 
  -2   6  11      649.88      638.47     31.28 o 
  -1   6  11      688.70      597.43     34.88 o 
   0   6  11       28.48       28.60     11.78 o 
   1   6  11     1716.29     1788.30     77.34 o 
   2   6  11        0.13        1.15     11.35 o 
   3   6  11      201.73      174.41     33.55 o 
   4   6  11       66.59       77.14     20.90 o 
   5   6  11       73.06       73.19     24.37 o 
  -3   7  11       38.49       42.46     19.71 o 
  -2   7  11      536.19      519.23     46.06 o 
  -1   7  11     4030.28     3833.57    103.70 o 
   0   7  11       86.70      123.26     17.94 o 
   1   7  11      288.93      368.10     28.21 o 
   2   7  11      843.20      786.44     48.72 o 
   3   7  11      188.62      218.83     26.30 o 
   4   7  11      161.68      146.90     38.29 o 
   5   7  11      589.55      493.58    103.12 o 
  -3   8  11       68.18       79.24     24.26 o 
  -2   8  11      865.50      807.52     51.18 o 
  -1   8  11       93.28       90.02     36.40 o 
   0   8  11     1966.75     2059.29     73.55 o 
   1   8  11      995.25      974.54     45.24 o 
   2   8  11       21.46       20.91     15.98 o 
   3   8  11       75.91       97.66     21.81 o 
   4   8  11       18.35       46.38     23.13 o 
   5   8  11        2.39       19.89     20.63 o 
  -3   9  11      138.12      145.20     29.95 o 
  -2   9  11      517.49      515.60     43.60 o 
  -1   9  11      103.42       82.19     18.75 o 
   0   9  11     1205.40     1267.29     52.73 o 
   1   9  11      107.02      136.19     39.62 o 
   2   9  11      505.52      467.01     73.55 o 
   3   9  11      133.04      112.54     24.32 o 
   4   9  11      603.41      628.88     76.39 o 
  -3  10  11       11.75       12.13     24.64 o 
  -2  10  11       63.99       96.68     28.43 o 
  -1  10  11      683.29      642.98     50.04 o 
   0  10  11     1099.33     1012.88     81.89 o 
   1  10  11       70.35       82.85     21.24 o 
   2  10  11      194.62      148.57     26.02 o 
   3  10  11      167.47      151.69     33.74 o 
   4  10  11        4.73       26.24     22.53 o 
  -4  11  11       22.40       20.85     29.19 o 
  -3  11  11      272.21      365.47     48.91 o 
  -2  11  11       77.89       97.43     31.85 o 
  -1  11  11      413.85      531.90     53.08 o 
   0  11  11      269.08      314.21     32.79 o 
   1  11  11      186.84      178.34     27.41 o 
   2  11  11        1.44       18.25     19.90 o 
   3  11  11      238.83      242.68     34.10 o 
  -3  12  11      112.61       91.75     35.26 o 
  -2  12  11      108.13       70.90     31.47 o 
  -1  12  11       42.94       12.51     27.30 o 
   0  12  11        0.01       11.75     23.88 o 
   1  12  11      546.26      355.97     36.89 o 
   2  12  11       72.24       75.98     25.14 o 
  -2  13  11      313.90      314.67     51.18 o 
  -1  13  11      506.62      533.80     61.42 o 
   0  13  11        0.67       -5.31     26.16 o 
   1  13  11      139.30       82.27     34.12 o 
   0 -13  12      338.00      296.09     50.04 o 
   1 -13  12       69.28       54.21     34.88 o 
  -3 -12  12      136.74      109.94     41.32 o 
  -2 -12  12       27.65       64.45     34.88 o 
   0 -12  12       94.44       85.68     34.50 o 
   1 -12  12       12.52       14.41     32.23 o 
   2 -12  12       18.57       20.47     37.91 o 
  -4 -11  12       20.13       42.84     37.53 o 
  -3 -11  12       28.75        3.41     29.95 o 
  -2 -11  12      662.63      638.06     59.90 o 
  -1 -11  12      379.59      435.61     51.18 o 
   0 -11  12       59.52       58.01     29.95 o 
   1 -11  12        0.96      -11.75     23.13 o 
   2 -11  12      515.87       54.21     29.19 o 
   3 -11  12       76.83      108.05     42.84 o 
  -4 -10  12      136.50      141.79     42.84 o 
  -3 -10  12      258.46      302.54     48.91 o 
  -2 -10  12      104.83       75.07     30.71 o 
  -1 -10  12      101.32       92.50     31.09 o 
   0 -10  12        1.68        4.17     23.51 o 
   1 -10  12      774.79      799.56     64.45 o 
   2 -10  12       98.63       84.92     36.02 o 
   3 -10  12       73.53      114.87     42.84 o 
   4 -10  12        2.37       22.75     36.02 o 
  -5  -9  12      180.09      240.74     51.56 o 
  -4  -9  12      141.15      146.34     40.19 o 
  -3  -9  12      276.79      282.82     45.87 o 
  -2  -9  12      477.07      530.77     54.59 o 
  -1  -9  12     1133.43     1344.35     78.10 o 
   0  -9  12      213.87      268.62     26.38 o 
   1  -9  12      208.75      293.06     43.98 o 
   2  -9  12       36.34       81.89     33.36 o 
   3  -9  12      583.60      522.80     58.76 o 
   4  -9  12        7.77       36.77     37.91 o 
  -5  -8  12      825.52      632.37     71.27 o 
  -4  -8  12      320.76      353.34     51.18 o 
  -3  -8  12      399.83      422.34     51.18 o 
  -2  -8  12      256.54      219.89     36.02 o 
  -1  -8  12     1815.97     1745.86     60.67 o 
   0  -8  12      285.59      183.27     95.73 o 
   1  -8  12       10.61       26.54     23.13 o 
   2  -8  12        3.26      -24.26     12.13 o 
   3  -8  12      180.86      207.00     44.36 o 
   4  -8  12       14.36       50.80     34.88 o 
   5  -8  12        7.53       10.24     35.64 o 
  -6  -7  12      111.96      149.75     46.25 o 
  -5  -7  12      169.29      174.39     43.22 o 
  -4  -7  12      550.13      489.06     57.25 o 
  -3  -7  12      269.03      358.27     45.87 o 
  -2  -7  12      998.89     1050.92     68.24 o 
  -1  -7  12      425.85      452.67     42.46 o 
   0  -7  12     2569.78     2673.55     79.71 o 
   1  -7  12        2.06        0.42     10.03 o 
   2  -7  12      296.02      272.21     40.57 o 
   3  -7  12      176.16      138.00     32.60 o 
   4  -7  12     1103.60     1183.61     86.82 o 
   5  -7  12       39.28       29.19     37.91 o 
  -6  -6  12      350.64      355.61     56.87 o 
  -5  -6  12      132.47      108.43     37.53 o 
  -4  -6  12     1182.93     1210.53     80.75 o 
  -3  -6  12       59.83       61.80     25.40 o 
  -2  -6  12        3.78        3.41     18.58 o 
  -1  -6  12      370.14      427.65     40.19 o 
   0  -6  12     1203.44     1278.54     47.57 o 
   1  -6  12        0.13        3.59      9.29 o 
   2  -6  12      141.31      221.78     37.53 o 
   3  -6  12        8.00        4.55     16.68 o 
   4  -6  12      144.30      205.48     42.08 o 
   5  -6  12        1.97       12.13     29.57 o 
  -6  -5  12      618.25      555.03     64.07 o 
  -5  -5  12      392.71      404.90     52.32 o 
  -4  -5  12      190.65       84.92     29.57 o 
  -3  -5  12        1.26        0.76     17.06 o 
  -2  -5  12     5173.29     4702.59    183.11 o 
   0  -5  12     1377.52     1490.16     51.03 o 
   1  -5  12      502.97      551.24     42.46 o 
   2  -5  12      879.69      960.53     42.92 o 
   3  -5  12      799.28      837.47     64.83 o 
   4  -5  12      291.70      351.06     51.94 o 
   5  -5  12       62.09       65.97     36.40 o 
   6  -5  12      230.79      203.97     54.59 o 
  -6  -4  12      102.77       74.69     34.12 o 
  -5  -4  12      512.26      486.41     53.46 o 
  -4  -4  12      249.03      223.68     37.15 o 
  -3  -4  12      509.19      454.94     42.84 o 
  -2  -4  12       44.20       17.44     16.68 o 
  -1  -4  12     1222.98     1154.87     40.00 o 
   0  -4  12     3043.82     3016.76     82.93 o 
   1  -4  12     3706.44     3715.05    101.23 o 
   2  -4  12       16.51        3.91     12.11 o 
   3  -4  12      914.13      776.43     62.18 o 
   4  -4  12        9.38       -0.76     19.71 o 
   5  -4  12      293.31      169.85     47.39 o 
   6  -4  12       13.51       40.57     38.29 o 
  -6  -3  12       49.59       23.51     28.81 o 
  -5  -3  12      647.91      580.43     53.46 o 
  -4  -3  12       87.09       73.55     25.02 o 
  -3  -3  12      870.32      764.68     53.46 o 
  -2  -3  12       37.84       37.15     17.82 o 
  -1  -3  12     7316.83     7351.84    169.69 o 
   0  -3  12        0.08        0.57      8.04 o 
   1  -3  12      785.14      674.19     32.41 o 
   2  -3  12      127.27      101.87     17.47 o 
   3  -3  12     1753.89     1826.97     92.13 o 
   4  -3  12       27.16       23.51     26.16 o 
   5  -3  12      685.26      473.14     62.55 o 
   6  -3  12       22.37        0.76     29.95 o 
  -6  -2  12       36.65       48.15     28.43 o 
  -5  -2  12      839.98      838.99     63.31 o 
  -4  -2  12     1087.82     1096.41     67.48 o 
  -3  -2  12      130.65      137.62     26.54 o 
  -2  -2  12       18.82       21.61     15.92 o 
  -1  -2  12     1633.37     1034.24     43.60 o 
   0  -2  12      144.23      165.28     16.29 o 
   1  -2  12      770.02      479.96     37.53 o 
   2  -2  12      371.53      260.06     23.86 o 
   3  -2  12       73.22       87.10     19.00 o 
   4  -2  12      187.37      246.05     43.98 o 
   5  -2  12       98.84      184.63     45.87 o 
   6  -2  12       37.33       40.57     38.29 o 
  -6  -1  12      487.50      410.96     49.29 o 
  -5  -1  12      142.52      191.45     33.36 o 
  -4  -1  12      460.85      526.22     44.74 o 
  -3  -1  12      244.52      232.40     29.95 o 
  -2  -1  12     1306.73     1126.74     62.18 o 
  -1  -1  12     5029.02     5125.30    121.53 o 
   1  -1  12      151.38      142.17     25.02 o 
   2  -1  12      331.63      362.20     28.62 o 
   4  -1  12     1757.54     1957.94     74.56 o 
   5  -1  12      241.78      189.18     44.36 o 
   6  -1  12      109.34       75.82     43.22 o 
  -5   0  12        0.48       -4.55     20.85 o 
  -4   0  12     2811.49     2693.64    117.91 o 
  -3   0  12        0.05        4.93     15.16 o 
  -2   0  12      612.46      532.28     40.19 o 
  -1   0  12        0.85        5.60      6.03 o 
   0   0  12     6904.70     7417.70    173.54 o 
   1   0  12        0.04       -6.40      8.29 o 
   2   0  12      413.26      397.34     47.39 o 
   3   0  12        0.28       -1.68     12.20 o 
   4   0  12       29.72       41.88     20.13 o 
   5   0  12        0.04       -6.45     25.40 o 
   6   0  12      255.93      258.56     55.35 o 
  -5   1  12      141.75      163.78     30.33 o 
  -4   1  12      488.00      514.84     42.84 o 
  -3   1  12      218.31      196.76     28.81 o 
  -2   1  12     1326.77     1283.30     37.25 o 
  -1   1  12     5171.19     5192.83    130.42 o 
   0   1  12     6222.24     6367.26    199.99 o 
   1   1  12      140.82      128.64     16.39 o 
   2   1  12      369.02      397.43     28.67 o 
   3   1  12      663.46      609.90     49.66 o 
   4   1  12     1736.54     1902.02    100.47 o 
   5   1  12      238.69      257.22     32.50 o 
   6   1  12      107.88       70.52     38.67 o 
  -4   2  12     1039.95     1162.00     66.35 o 
  -3   2  12      116.52      106.91     23.88 o 
  -2   2  12       24.45       39.47      8.37 o 
  -1   2  12     1735.89     1659.09     48.62 o 
   0   2  12      155.85      207.51     16.89 o 
   1   2  12      798.30      860.18     35.98 o 
   2   2  12      402.39      373.04     28.23 o 
   3   2  12       80.09      101.12     21.80 o 
   4   2  12      232.17      251.12     29.67 o 
   5   2  12      107.20      166.82     42.46 o 
   6   2  12       43.01       33.36     32.60 o 
  -4   3  12       98.58      115.63     26.54 o 
  -3   3  12      828.54      803.73     53.08 o 
  -2   3  12       31.35       40.45     10.22 o 
  -1   3  12     7434.46     7474.54    172.99 o 
   0   3  12        0.41       -1.42      7.71 o 
   1   3  12      797.13      660.11     83.60 o 
   2   3  12      109.59       99.15     17.32 o 
   3   3  12     1891.38     2035.87    112.22 o 
   4   3  12       27.07       23.89     17.12 o 
   5   3  12      788.31      816.97     51.27 o 
   6   3  12       14.99        8.72     35.26 o 
  -3   4  12      444.55      448.50     40.94 o 
  -2   4  12       52.24       46.47     11.13 o 
  -1   4  12     1196.20     1169.65     40.59 o 
   0   4  12     3291.39     3136.92    152.97 o 
   1   4  12     3832.81     4001.18    107.48 o 
   2   4  12       25.20        9.81     11.99 o 
   3   4  12      883.64      836.55     42.44 o 
   4   4  12        7.05       -8.23     14.92 o 
   5   4  12      304.50      254.68     40.57 o 
   6   4  12       15.45       -1.39     22.30 o 
  -3   5  12        1.32       18.20     18.96 o 
  -2   5  12     5201.61     5056.18    125.51 o 
  -1   5  12     1294.73     1372.49     47.06 o 
   0   5  12     1425.76     1447.37     50.24 o 
   1   5  12      534.92      441.04     65.59 o 
   2   5  12     1020.06     1073.52     46.35 o 
   3   5  12      822.54      791.75     54.21 o 
   4   5  12      364.45      355.19     45.87 o 
   5   5  12       60.79       60.05     70.52 o 
  -3   6  12       58.68       52.32     18.58 o 
  -2   6  12        3.72        1.53      9.96 o 
  -1   6  12      354.20      389.17     24.83 o 
   0   6  12     1390.75     1316.38     49.09 o 
   1   6  12        0.55        4.43     10.85 o 
   2   6  12      196.24      184.41     22.55 o 
   3   6  12       25.53       53.99     18.91 o 
   4   6  12      167.96      165.73     26.03 o 
   5   6  12        0.88       -4.35     18.57 o 
  -3   7  12      267.90      267.66     32.98 o 
  -2   7  12     1009.46     1037.69     90.61 o 
  -1   7  12      467.93      478.95     29.60 o 
   0   7  12     2654.53     2637.68     80.61 o 
   1   7  12        3.06        4.98     12.74 o 
   2   7  12      271.22      264.93     27.21 o 
   3   7  12      242.96      262.89     29.24 o 
   4   7  12     1322.82     1152.15     57.37 o 
   5   7  12       55.46       44.47     49.29 o 
  -3   8  12      434.53      320.36     39.05 o 
  -2   8  12      245.84      242.64     32.98 o 
  -1   8  12     1873.06     1805.98     62.72 o 
   0   8  12      274.09      257.75     25.66 o 
   1   8  12        8.38       31.03     15.84 o 
   2   8  12        2.25        1.98     14.00 o 
   3   8  12      195.13      206.54     28.12 o 
   4   8  12       33.72       30.11     38.48 o 
   5   8  12        6.03        2.70     22.09 o 
  -3   9  12      236.21      290.03     39.81 o 
  -2   9  12      510.43      583.46     47.77 o 
  -1   9  12     1286.00     1322.68     54.15 o 
   0   9  12      257.25      292.88     28.33 o 
   1   9  12      229.34      283.95     30.33 o 
   2   9  12       70.31       60.24     20.32 o 
   3   9  12      723.76      645.56     70.52 o 
   4   9  12       26.49       22.78     21.53 o 
  -3  10  12      208.02      205.10     38.29 o 
  -2  10  12      110.78      170.60     33.36 o 
  -1  10  12      122.25      108.81     28.81 o 
   0  10  12        7.96       27.61     16.97 o 
   1  10  12      913.70      890.40     47.44 o 
   2  10  12      115.39      110.88     25.04 o 
   3  10  12       74.43       36.25     24.83 o 
  -3  11  12       29.45       22.37     28.81 o 
  -2  11  12      635.18      641.09     55.35 o 
  -1  11  12      391.94      419.68     48.15 o 
   0  11  12       65.25       55.24     44.17 o 
   1  11  12        2.38       13.21     18.67 o 
   2  11  12      652.60      654.46     46.34 o 
   3  11  12       97.56      117.26     28.47 o 
  -3  12  12      149.35       89.85     34.12 o 
  -2  12  12       19.77       27.68     29.57 o 
  -1  12  12      109.16      153.54     36.77 o 
   0  12  12      120.26      157.71     36.40 o 
   1  12  12       17.56       35.69     23.02 o 
   2  12  12       17.81        3.36     19.92 o 
  -1  13  12       27.02       30.71     31.09 o 
   0  13  12      398.95      439.02     54.59 o 
  -2 -12  13        6.95       19.71     31.09 o 
   0 -12  13       13.46       17.44     31.09 o 
   1 -12  13      110.26      109.57     40.94 o 
   2 -12  13       13.61      -15.54     29.19 o 
  -3 -11  13      412.78      534.56     65.97 o 
  -2 -11  13      256.81      234.67     46.25 o 
  -1 -11  13      344.99      376.09     48.15 o 
   0 -11  13       52.32       76.96     32.23 o 
   1 -11  13      289.34      280.17     48.53 o 
   2 -11  13       97.89       83.79     40.19 o 
   3 -11  13      171.44      203.97     52.70 o 
  -4 -10  13      107.00       81.51     38.67 o 
  -3 -10  13       21.66       12.51     28.43 o 
  -2 -10  13       72.69       78.10     33.36 o 
  -1 -10  13      225.06      200.55     36.40 o 
   0 -10  13      838.76      791.60     61.80 o 
   1 -10  13       14.08       -4.55     21.61 o 
   2 -10  13       71.39       40.19     32.23 o 
   3 -10  13       37.13       20.47     31.09 o 
  -5  -9  13        5.08        3.41     32.60 o 
  -4  -9  13      163.33      249.84     48.53 o 
  -3  -9  13        9.08        3.79     26.92 o 
  -2  -9  13     1951.26     1900.14    103.50 o 
  -1  -9  13        0.06        9.48     21.99 o 
   0  -9  13      662.03      682.55     38.20 o 
   1  -9  13      110.06       50.04     25.78 o 
   2  -9  13      504.88      618.34     61.04 o 
   3  -9  13        1.94       26.54     32.60 o 
   4  -9  13      483.26      497.78     69.38 o 
  -5  -8  13      207.99      121.32     42.08 o 
  -4  -8  13       60.14       67.86     34.88 o 
  -3  -8  13       12.55       23.88     26.16 o 
  -2  -8  13      164.88      155.82     32.98 o 
  -1  -8  13       14.09        5.69     19.34 o 
   0  -8  13      987.30     1009.89     45.17 o 
   1  -8  13       13.68        6.82     18.58 o 
   2  -8  13       48.33       77.34     26.16 o 
   3  -8  13        4.49      -11.37     23.88 o 
   4  -8  13        7.90       56.49     38.67 o 
  -6  -7  13       12.78       87.58     41.32 o 
  -5  -7  13       73.44      111.46     39.81 o 
  -4  -7  13      138.68       81.51     31.47 o 
  -3  -7  13      709.21      705.54     58.76 o 
  -2  -7  13     1576.01     1628.31     88.71 o 
  -1  -7  13     2894.29     2850.97    125.87 o 
   0  -7  13      134.09      115.32     28.24 o 
   1  -7  13        5.85        3.14     11.87 o 
   2  -7  13      152.24      181.22     38.29 o 
   3  -7  13      587.85      668.39     67.48 o 
   4  -7  13      144.85      202.45     47.39 o 
   5  -7  13       81.60      108.43     46.63 o 
  -6  -6  13        1.29       -7.58     30.71 o 
  -5  -6  13      871.44      840.51     72.03 o 
  -4  -6  13        4.66      -10.24     23.51 o 
  -3  -6  13       51.39       51.94     25.40 o 
  -2  -6  13       21.98       26.16     20.09 o 
  -1  -6  13     2035.40     2268.27    105.39 o 
   0  -6  13      138.49      152.24     19.40 o 
   1  -6  13       28.63       23.45     11.08 o 
   2  -6  13      217.72      287.75     42.84 o 
   3  -6  13      101.90      170.22     40.57 o 
   4  -6  13       27.32       52.70     33.74 o 
   5  -6  13      183.77      185.39     47.01 o 
  -6  -5  13       39.53       47.01     33.74 o 
  -5  -5  13       79.03       76.96     32.98 o 
  -4  -5  13       65.80      101.60     31.09 o 
  -3  -5  13     1325.67     1154.04     72.03 o 
  -2  -5  13       48.69       73.55     23.88 o 
  -1  -5  13     2804.18     2836.13     79.29 o 
   0  -5  13      549.45      597.85     31.16 o 
   1  -5  13      372.65      435.36     29.28 o 
   2  -5  13      142.33      122.66     19.91 o 
   3  -5  13     1409.48     1443.30     87.58 o 
   4  -5  13      750.14     1029.69     79.99 o 
   5  -5  13      225.92      167.95     46.63 o 
  -6  -4  13      579.09      438.64     55.73 o 
  -5  -4  13       38.68       19.34     26.54 o 
  -4  -4  13       36.67       56.49     25.78 o 
  -3  -4  13        8.54        6.82     18.96 o 
  -2  -4  13       14.03        0.38     15.16 o 
  -1  -4  13     1009.49      971.75     36.80 o 
   0  -4  13     5168.45     4779.50    121.51 o 
   1  -4  13     1171.04     1218.78     47.58 o 
   2  -4  13      143.98      193.57     22.99 o 
   3  -4  13       20.82        1.52     20.47 o 
   4  -4  13       20.19       31.09     27.30 o 
   5  -4  13      117.83      139.89     42.46 o 
   6  -4  13       46.26       39.43     40.19 o 
  -6  -3  13     1180.59     1085.42     78.86 o 
  -5  -3  13       55.76       45.87     28.05 o 
  -4  -3  13      251.13      244.91     38.29 o 
  -3  -3  13        3.46       -3.41     16.68 o 
  -2  -3  13     8407.96     8215.50    291.92 o 
  -1  -3  13      191.50      185.58     20.85 o 
   0  -3  13       23.75       22.08     10.68 o 
   1  -3  13       27.19       21.20     12.09 o 
   2  -3  13     1205.58     1209.37     74.12 o 
   3  -3  13      912.02     1011.48     48.53 o 
   4  -3  13     1103.24     1272.32     87.20 o 
   5  -3  13       16.65       16.68     34.12 o 
   6  -3  13       27.44       64.45     46.25 o 
  -6  -2  13      641.48      621.38     60.28 o 
  -5  -2  13      142.51      109.94     31.09 o 
  -4  -2  13       35.71       26.16     22.75 o 
  -3  -2  13      753.60      928.46     59.52 o 
  -2  -2  13      192.45      164.54     26.92 o 
  -1  -2  13       91.45       79.37     13.46 o 
   0  -2  13     3145.76     2951.80     81.62 o 
   1  -2  13     1019.99     1070.38     43.15 o 
   2  -2  13       22.05       30.17     29.00 o 
   3  -2  13      106.64       99.41     50.42 o 
   4  -2  13       86.89       39.43     25.40 o 
   5  -2  13      493.51      283.96     53.46 o 
   6  -2  13       82.68       65.97     36.40 o 
  -6  -1  13       21.94       51.18     29.57 o 
  -5  -1  13       25.70       35.64     25.40 o 
  -4  -1  13      259.33      261.97     36.77 o 
  -3  -1  13      659.50      650.95     48.91 o 
  -2  -1  13      809.45      789.70     52.70 o 
  -1  -1  13     5235.70     5500.33    130.72 o 
   0  -1  13     2126.22     2024.35     61.32 o 
   1  -1  13      131.17      144.46     18.23 o 
   2  -1  13      339.94      318.81     52.70 o 
   3  -1  13     1692.72     1937.88     71.58 o 
   4  -1  13     1111.47     1171.10     78.86 o 
   5  -1  13      234.01       69.38     33.36 o 
   6  -1  13       29.19       30.71     37.15 o 
  -5   0  13     5120.98     4551.70    182.36 o 
  -4   0  13        0.21       -3.41     17.44 o 
  -3   0  13     1196.27     1099.06     64.83 o 
  -2   0  13        0.56        5.69     13.65 o 
  -1   0  13     7089.63     7084.83    162.41 o 
   0   0  13        0.04       -2.30      8.38 o 
   1   0  13      447.79      462.48     27.63 o 
   2   0  13        0.08        2.89      9.53 o 
   3   0  13       81.94       64.64     19.57 o 
   4   0  13        0.18       -1.32     15.87 o 
   5   0  13      129.45      138.38     42.46 o 
   6   0  13        0.01       -9.86     31.85 o 
  -5   1  13       28.78       47.77     25.02 o 
  -4   1  13      220.55      199.42     31.09 o 
  -3   1  13      666.11      651.70     48.53 o 
  -2   1  13      813.55      720.70     50.42 o 
  -1   1  13     5434.50     5201.54    123.97 o 
   0   1  13     2064.24     2178.04     63.30 o 
   1   1  13      136.53      116.98     16.73 o 
   2   1  13      316.59      342.07     28.55 o 
   3   1  13     1687.63     2021.79     81.51 o 
   4   1  13     1139.85     1191.34     58.37 o 
   5   1  13      280.99      281.98     34.70 o 
   6   1  13       32.43       41.70     39.43 o 
  -4   2  13       34.91       17.82     17.82 o 
  -3   2  13      785.24      928.08     60.28 o 
  -2   2  13      169.67      137.62     26.92 o 
  -1   2  13       85.56       95.04     11.94 o 
   0   2  13     3258.52     3030.76     81.70 o 
   1   2  13     1164.63     1068.66     42.08 o 
   2   2  13       32.07       41.42     13.09 o 
   3   2  13      106.94      134.35     22.78 o 
   4   2  13      119.72      119.73     27.30 o 
   5   2  13      609.22      519.11     95.73 o 
   6   2  13       65.27      131.55     44.74 o 
  -4   3  13      257.51      206.24     32.98 o 
  -3   3  13        4.72        1.14     16.30 o 
  -2   3  13     8612.60     8481.16    194.59 o 
  -1   3  13      209.08      162.86     14.97 o 
   0   3  13       21.33       12.71      9.68 o 
   1   3  13       21.83       32.58     11.78 o 
   2   3  13     1180.14     1249.34     50.09 o 
   3   3  13      932.20      870.84     70.90 o 
   4   3  13     1210.16     1249.29     60.44 o 
   5   3  13       23.78       40.58     24.02 o 
   6   3  13       36.17       62.18     41.70 o 
  -3   4  13        8.01      -10.99     17.44 o 
  -2   4  13        5.01        4.86      9.01 o 
  -1   4  13     1039.04     1038.44     38.69 o 
   0   4  13     5224.61     5280.31    132.50 o 
   1   4  13     1189.07     1148.33     48.34 o 
   2   4  13      164.30      192.09     22.43 o 
   3   4  13       28.33       15.12     27.11 o 
   4   4  13       21.57        9.70     17.25 o 
   5   4  13      111.24      145.47     28.69 o 
  -3   5  13     1259.27     1229.10     72.41 o 
  -2   5  13       56.85       71.70     27.49 o 
  -1   5  13     2911.35     2846.45     80.34 o 
   0   5  13      595.98      592.52     34.69 o 
   1   5  13      396.46      384.59     26.79 o 
   2   5  13      129.72      140.47     20.76 o 
   3   5  13     1616.82     1625.45    103.31 o 
   4   5  13      829.15      844.50     63.50 o 
   5   5  13      223.99      274.92     35.15 o 
  -2   6  13       22.62       23.39     12.48 o 
  -1   6  13     2186.68     2258.65     69.50 o 
   0   6  13      144.00      175.80     20.67 o 
   1   6  13       23.78       27.34     15.73 o 
   2   6  13      277.62      268.70     26.93 o 
   3   6  13      132.90      173.23     25.28 o 
   4   6  13       38.74       43.64     19.76 o 
   5   6  13      206.55      170.89     30.41 o 
  -2   7  13     1601.63     1613.20     57.24 o 
  -1   7  13     3008.42     3037.72     88.66 o 
   0   7  13      148.03      144.10     19.85 o 
   1   7  13        6.13        4.37     13.03 o 
   2   7  13      158.80      175.28     24.06 o 
   3   7  13      692.39      801.05     44.88 o 
   4   7  13      180.15      233.38     30.72 o 
   5   7  13      105.41      101.69     27.98 o 
  -3   8  13        6.01      -20.47     16.30 o 
  -2   8  13      144.85      169.09     28.81 o 
  -1   8  13       13.43       22.03     14.39 o 
   0   8  13     1036.43     1020.49     46.53 o 
   1   8  13       17.20       16.45     14.81 o 
   2   8  13       61.07       77.41     20.48 o 
   3   8  13        7.32        8.85     16.94 o 
   4   8  13       12.98       20.66     19.80 o 
  -3   9  13       12.01       34.12     23.13 o 
  -2   9  13     2017.94     1941.85     91.75 o 
  -1   9  13        0.06       16.32     16.29 o 
   0   9  13      759.94      768.68     41.82 o 
   1   9  13      111.87      105.61     22.43 o 
   2   9  13      575.14      609.23     60.66 o 
   3   9  13        3.29        0.30     16.74 o 
   4   9  13      556.43      551.50     46.25 o 
  -3  10  13       23.64       31.09     25.78 o 
  -2  10  13       67.94       82.27     29.95 o 
  -1  10  13      216.46      194.49     34.50 o 
   0  10  13      957.37      908.96     47.08 o 
   1  10  13       10.10       14.91     17.85 o 
   2  10  13       52.71       46.40     21.17 o 
   3  10  13       49.60       28.47     21.35 o 
  -3  11  13      397.94      313.15     46.25 o 
  -2  11  13      260.37      202.83     38.29 o 
  -1  11  13      367.64      368.88     46.63 o 
   0  11  13       60.96       95.59     24.53 o 
   1  11  13      339.58      227.47     38.29 o 
   2  11  13      109.58      166.30     30.19 o 
  -2  12  13        7.12        8.72     26.54 o 
  -1  12  13        9.18       39.43     28.43 o 
   0  12  13       20.64       13.65     26.92 o 
   1  12  13      143.53       85.06     26.23 o 
  -2 -12  14       31.96       64.83     34.88 o 
   1 -12  14      142.20      106.53     42.08 o 
  -3 -11  14       55.01       46.63     37.15 o 
  -2 -11  14      623.88      711.23     64.83 o 
  -1 -11  14      219.93      237.33     42.84 o 
   1 -11  14       24.29       55.73     36.40 o 
   2 -11  14      361.53      230.88     49.66 o 
  -4 -10  14       80.15       27.30     33.74 o 
  -3 -10  14      104.08      182.74     44.74 o 
  -2 -10  14      118.09       60.66     31.47 o 
  -1 -10  14      366.67      320.73     45.49 o 
   0 -10  14       25.78       56.87     30.33 o 
   1 -10  14      193.87      197.14     42.08 o 
   2 -10  14       31.83       37.15     25.02 o 
  -5  -9  14       75.99       91.37     41.32 o 
  -4  -9  14       85.62       44.74     33.74 o 
  -3  -9  14      363.98      363.57     50.80 o 
  -2  -9  14      365.05      443.57     52.70 o 
  -1  -9  14      923.10      978.88     69.00 o 
   0  -9  14      630.44      288.51     42.46 o 
   1  -9  14      296.46      213.82     40.57 o 
   2  -9  14       12.20       21.61     23.88 o 
   3  -9  14      780.33      848.85     73.93 o 
   4  -9  14        1.42       21.99     32.98 o 
  -5  -8  14      548.66      493.23     64.07 o 
  -4  -8  14       14.59       52.70     31.47 o 
  -3  -8  14        9.53      -11.37     22.37 o 
  -2  -8  14        2.80       -9.10     23.13 o 
  -1  -8  14      879.91      865.53     61.80 o 
   0  -8  14       60.21       28.75     21.04 o 
   1  -8  14      273.97      292.68     40.57 o 
   2  -8  14      185.31      182.36     36.02 o 
   3  -8  14       58.91       22.37     23.13 o 
   4  -8  14      146.93      179.70     50.04 o 
  -5  -7  14      239.81      293.06     51.56 o 
  -4  -7  14      349.12      363.20     49.66 o 
  -3  -7  14        3.14        6.45     23.51 o 
  -2  -7  14      616.65      606.21     53.08 o 
  -1  -7  14      747.09      835.58     59.90 o 
   1  -7  14      118.27      126.91     19.28 o 
   2  -7  14       94.00      150.89     36.40 o 
   3  -7  14      143.82      192.59     41.70 o 
   4  -7  14      622.49      679.76     75.82 o 
   5  -7  14       37.71       29.95     39.81 o 
  -6  -6  14      248.43      233.16     49.29 o 
  -5  -6  14       72.20       58.38     34.88 o 
  -4  -6  14      137.58      169.09     37.91 o 
  -3  -6  14      689.61      739.28     59.14 o 
  -2  -6  14      612.52      520.53     47.77 o 
  -1  -6  14      939.88      911.78     59.90 o 
   0  -6  14      168.46      243.63     70.90 o 
   1  -6  14      286.36      336.11     46.25 o 
   2  -6  14        2.15       -0.76     23.13 o 
   3  -6  14        6.81       14.79     22.37 o 
   4  -6  14      158.97      166.05     47.77 o 
   5  -6  14       11.62       76.96     44.36 o 
  -6  -5  14      801.68      857.95     76.20 o 
  -5  -5  14       51.78       76.96     34.12 o 
  -4  -5  14      220.10      232.40     39.81 o 
  -3  -5  14      368.25      323.01     41.70 o 
  -2  -5  14     2022.86     1999.85     99.33 o 
  -1  -5  14      824.78      846.57     56.87 o 
   0  -5  14      726.09      749.61     82.84 o 
   1  -5  14        1.26        4.99     11.12 o 
   2  -5  14     1057.47     1197.26     71.27 o 
   3  -5  14     1048.83     1321.99     85.68 o 
   4  -5  14      252.54      334.00     56.11 o 
   5  -5  14        1.93       15.54     37.15 o 
  -6  -4  14       27.97        7.20     28.43 o 
  -5  -4  14      155.53      148.61     36.40 o 
  -4  -4  14     1317.17     1268.91     79.61 o 
  -3  -4  14       16.75       10.99     20.47 o 
  -2  -4  14       64.97       42.84     21.23 o 
  -1  -4  14      185.26      200.93     30.33 o 
   0  -4  14      429.99      455.86     27.31 o 
   1  -4  14      674.97      684.83     53.27 o 
   2  -4  14      201.61      226.73     25.28 o 
   3  -4  14      499.48      398.07     52.70 o 
   4  -4  14       64.31       39.05     30.33 o 
   5  -4  14      131.93      121.70     44.74 o 
  -6  -3  14       22.92        5.69     28.05 o 
  -5  -3  14      102.11      121.70     32.98 o 
  -4  -3  14      546.12      448.50     48.15 o 
  -3  -3  14     1944.58     1872.09     95.16 o 
  -2  -3  14      754.63      684.31     50.80 o 
  -1  -3  14     4042.07     4072.87    162.26 o 
   0  -3  14      444.88      396.31     26.92 o 
   1  -3  14     1384.57     1348.58     51.17 o 
   2  -3  14       11.48       10.80     12.87 o 
   3  -3  14      438.40      542.45     39.18 o 
   4  -3  14       66.84       83.79     36.77 o 
   5  -3  14      280.72      390.87     62.18 o 
  -6  -2  14       84.15       62.55     33.74 o 
  -5  -2  14      498.93      466.32     51.56 o 
  -4  -2  14        7.13       12.51     20.85 o 
  -3  -2  14        4.90        5.31     18.20 o 
  -2  -2  14      162.23      154.68     28.05 o 
  -1  -2  14      707.77      688.51     29.36 o 
   0  -2  14      621.24      649.25     30.95 o 
   1  -2  14        3.88        0.85      9.56 o 
   2  -2  14      116.61       88.71     26.16 o 
   3  -2  14       21.06       53.07     19.55 o 
   4  -2  14       58.63       99.33     39.81 o 
   5  -2  14       41.59       19.34     33.36 o 
   6  -2  14       12.40       61.42     39.43 o 
  -6  -1  14      247.61      318.46     47.01 o 
  -5  -1  14      177.40      161.50     33.74 o 
  -4  -1  14      629.75      679.00     53.08 o 
  -3  -1  14      164.12      131.18     27.68 o 
  -2  -1  14     3525.79     3629.68    148.24 o 
  -1  -1  14     2323.42     2266.89     63.84 o 
   0  -1  14     1166.06     1067.14     40.95 o 
   1  -1  14      115.34      112.60     26.54 o 
   2  -1  14      843.87      908.25     61.61 o 
   3  -1  14        4.24       18.66     17.87 o 
   4  -1  14     1629.08     1888.25     75.80 o 
   5  -1  14       18.65       34.50     33.36 o 
   6  -1  14       25.08       58.01     43.22 o 
  -5   0  14        0.04       25.78     22.37 o 
  -4   0  14      167.58      198.66     34.50 o 
  -3   0  14        0.41       -1.14     16.30 o 
  -2   0  14       21.75       18.96     17.06 o 
  -1   0  14        0.43        8.71      7.24 o 
   0   0  14      452.22      490.44     26.78 o 
   1   0  14        0.38      -10.24      8.70 o 
   2   0  14      344.49      367.92     30.47 o 
   3   0  14        0.01      -15.71     15.16 o 
   4   0  14        0.33        3.84     18.21 o 
   5   0  14        0.01      -31.47     27.30 o 
   6   0  14        9.90        3.03     34.88 o 
  -5   1  14      203.91      183.49     34.88 o 
  -4   1  14      613.48      589.53     48.91 o 
  -3   1  14      151.60      144.44     28.05 o 
  -2   1  14     3522.14     3636.13    150.13 o 
  -1   1  14     2358.97     2317.99     84.16 o 
   0   1  14     1199.99     1160.27     55.35 o 
   1   1  14       94.86       97.78     15.29 o 
   2   1  14      903.52      850.80     48.91 o 
   3   1  14        8.95       11.11     14.79 o 
   4   1  14     1672.17     1919.83     77.44 o 
   5   1  14       24.86       25.18     21.37 o 
   6   1  14       26.26       76.20     40.94 o 
  -4   2  14       11.86       18.96     20.85 o 
  -3   2  14        5.18        7.58     17.82 o 
  -2   2  14      174.51      182.36     29.57 o 
  -1   2  14      708.42      777.72     30.76 o 
   0   2  14      662.60      603.85     32.98 o 
   1   2  14        5.49        7.16      9.81 o 
   2   2  14      109.16      106.32     26.16 o 
   3   2  14       25.51       41.62     18.62 o 
   4   2  14       80.13       70.55     24.66 o 
   5   2  14       44.87       65.80     26.88 o 
   6   2  14        5.20        6.07     32.98 o 
  -4   3  14      560.60      513.33     47.39 o 
  -3   3  14     1902.51     1978.62     98.57 o 
  -2   3  14      745.61      784.40     57.63 o 
  -1   3  14     4220.49     4109.64    104.48 o 
   0   3  14      460.00      434.15     29.19 o 
   1   3  14     1410.05     1380.93     66.16 o 
   2   3  14        7.69       18.23     16.11 o 
   3   3  14      441.37      490.11     36.15 o 
   4   3  14       70.90       25.78     30.71 o 
   5   3  14      334.55      498.92     69.00 o 
  -3   4  14       20.67       12.51     21.23 o 
  -2   4  14       57.94       58.38     12.24 o 
  -1   4  14      198.37      218.35     19.27 o 
   0   4  14      471.15      453.42     26.93 o 
   1   4  14      652.80      642.53     33.63 o 
   2   4  14      182.35      192.51     26.16 o 
   3   4  14      514.61      520.34     40.57 o 
   4   4  14       49.18       70.49     21.58 o 
   5   4  14      160.53      133.43     28.04 o 
  -3   5  14      397.35      329.07     40.57 o 
  -2   5  14     2107.16     1980.22     61.94 o 
  -1   5  14      885.40      895.25     67.67 o 
   0   5  14      802.95      756.23     39.81 o 
   1   5  14        1.23       10.31     31.47 o 
   2   5  14     1230.15     1217.26     52.19 o 
   3   5  14     1282.47     1283.04     77.34 o 
   4   5  14      285.67      349.76     35.16 o 
   5   5  14        0.40        9.69     20.18 o 
  -2   6  14      613.20      608.78     32.42 o 
  -1   6  14     1042.24     1027.49     65.02 o 
   0   6  14      228.16      254.78     68.81 o 
   1   6  14      316.77      333.37     40.38 o 
   2   6  14        1.84        4.82     14.24 o 
   3   6  14       23.95       14.58     16.97 o 
   4   6  14      160.99      169.88     28.26 o 
   5   6  14       11.82       16.50     22.55 o 
  -2   7  14      691.52      647.56     34.70 o 
  -1   7  14      818.85      857.38     39.89 o 
   0   7  14     1199.04     1164.72     60.85 o 
   1   7  14      128.47      125.45     31.47 o 
   2   7  14      130.10      135.49     23.12 o 
   3   7  14      144.90      153.55     25.72 o 
   4   7  14      822.49      761.57     63.50 o 
  -2   8  14        4.63       -0.76     18.20 o 
  -1   8  14      916.57      914.83     43.45 o 
   0   8  14       79.86       73.55     18.83 o 
   1   8  14      300.57      331.85     31.14 o 
   2   8  14      260.47      286.05     30.46 o 
   3   8  14       49.49       66.23     22.55 o 
   4   8  14      239.72      187.13     31.07 o 
  -2   9  14      407.86      396.94     43.22 o 
  -1   9  14     1055.31      995.91     47.98 o 
   0   9  14      750.10      730.09     41.26 o 
   1   9  14      326.11      336.81     32.78 o 
   2   9  14       23.02       10.85     17.95 o 
   3   9  14      947.43      811.31     60.66 o 
   4   9  14        3.59        3.17     24.83 o 
  -3  10  14       93.14      155.82     34.50 o 
  -2  10  14      134.51      138.38     34.50 o 
  -1  10  14      399.40      323.39     42.08 o 
   0  10  14       23.65       42.60     20.04 o 
   1  10  14      217.73      270.78     61.99 o 
   2  10  14       43.26       37.04     21.64 o 
   3  10  14       55.00       50.53     36.40 o 
  -3  11  14       51.92       77.72     33.36 o 
  -2  11  14      662.93      576.26     57.25 o 
  -1  11  14      239.73      254.01     41.70 o 
   0  11  14      126.65      102.72     25.48 o 
   1  11  14       25.84       33.54     21.92 o 
   2  11  14      453.71      372.76     39.13 o 
  -2  12  14       32.51       45.12     32.23 o 
  -1  12  14      211.65      182.36     40.94 o 
   0  12  14       88.09       82.27     32.98 o 
   1  12  14      173.16      154.33     36.77 o 
   1 -12  15        8.62       -7.96     32.23 o 
  -3 -11  15      307.49      336.66     56.11 o 
  -2 -11  15      251.48      253.25     46.25 o 
  -1 -11  15       69.99       56.49     33.36 o 
   1 -11  15      270.28       43.22     28.81 o 
   2 -11  15      219.93      203.97     43.98 o 
  -4 -10  15        5.92       13.27     33.74 o 
  -3 -10  15        9.69      -17.06     27.30 o 
  -2 -10  15        8.78       21.23     29.19 o 
  -1 -10  15      163.45      157.71     36.40 o 
   1 -10  15        3.42      -10.24     17.82 o 
   2 -10  15       91.82       79.24     28.43 o 
   3 -10  15        0.35        9.86     31.47 o 
  -4  -9  15      413.80      393.15     57.63 o 
  -3  -9  15      108.61       78.10     34.50 o 
  -2  -9  15      697.04      612.66     57.63 o 
  -1  -9  15       34.17       21.61     25.40 o 
   0  -9  15      329.10      481.86     50.80 o 
   1  -9  15       35.37       36.40     29.19 o 
   2  -9  15      210.80      221.03     42.84 o 
   3  -9  15        1.99        7.96     31.47 o 
  -5  -8  15       16.17        9.48     31.47 o 
  -4  -8  15       12.89       -6.45     27.68 o 
  -3  -8  15        8.35       -3.03     24.64 o 
  -2  -8  15        1.60       23.13     25.02 o 
  -1  -8  15       27.08       29.19     23.88 o 
   0  -8  15       33.47        1.24     15.73 o 
   1  -8  15        4.51        7.96     23.13 o 
   2  -8  15       65.57       67.86     28.05 o 
   3  -8  15       11.08      -37.53     23.13 o 
   4  -8  15        5.15        2.27     27.30 o 
  -5  -7  15      214.08      344.24     54.97 o 
  -4  -7  15      164.66      189.94     42.08 o 
  -3  -7  15      706.86      616.83     57.25 o 
  -2  -7  15      143.53      131.93     33.36 o 
  -1  -7  15     1416.12     1469.46     82.65 o 
   0  -7  15      270.26      330.27     28.15 o 
   1  -7  15       26.23       42.47     17.13 o 
   2  -7  15       11.18       14.41     23.88 o 
   3  -7  15      965.34     1223.04     87.58 o 
   4  -7  15      110.48      138.00     42.08 o 
  -6  -6  15       32.36       37.15     34.88 o 
  -5  -6  15      241.20      239.60     46.63 o 
  -4  -6  15       35.43       38.67     29.95 o 
  -3  -6  15       10.16      -23.88     18.96 o 
  -2  -6  15      259.29      261.59     39.43 o 
  -1  -6  15     1027.91      989.12     65.59 o 
   0  -6  15       20.99       24.05     14.60 o 
   1  -6  15       99.24       96.31     18.76 o 
   2  -6  15       10.64        1.90     14.03 o 
   3  -6  15       38.15       37.53     31.47 o 
   4  -6  15       40.35       58.01     39.05 o 
   5  -6  15       54.51       59.14     43.60 o 
  -6  -5  15       10.75       25.78     32.98 o 
  -5  -5  15       76.47      117.91     38.29 o 
  -4  -5  15      456.45      594.84     58.38 o 
  -3  -5  15     1618.71     1616.56     90.99 o 
  -2  -5  15      643.24      639.95     52.32 o 
  -1  -5  15     1247.81     1220.76     73.17 o 
   0  -5  15      314.10      313.80     25.80 o 
   1  -5  15      354.55      304.47     25.67 o 
   2  -5  15      408.36      454.05     34.82 o 
   3  -5  15      940.81     1202.94     82.65 o 
   4  -5  15      404.78      304.43     55.35 o 
   5  -5  15      108.53       94.78     45.12 o 
  -6  -4  15      227.49      198.28     46.63 o 
  -5  -4  15       28.62       17.82     27.68 o 
  -4  -4  15       30.94       67.86     28.43 o 
  -3  -4  15      289.86      303.67     40.57 o 
  -2  -4  15      204.08      191.83     32.98 o 
  -1  -4  15        1.19        7.96     17.82 o 
   0  -4  15     1125.40     1161.03     45.99 o 
   1  -4  15      325.95      284.47     26.13 o 
   2  -4  15      110.76      129.83     22.13 o 
   3  -4  15      127.63      171.36     37.91 o 
   4  -4  15      125.86      252.11     50.42 o 
   5  -4  15       43.13       64.83     43.60 o 
  -6  -3  15      503.19      467.83     56.87 o 
  -5  -3  15        1.80       -0.76     23.88 o 
  -4  -3  15       11.07        5.69     22.75 o 
  -3  -3  15       79.39       87.96     25.78 o 
  -2  -3  15     6219.77     6083.34    230.50 o 
  -1  -3  15      393.79      418.55     42.84 o 
   1  -3  15       22.86       13.84     12.33 o 
   2  -3  15     3606.12     3453.16    531.15 o 
   3  -3  15       78.58       95.82     22.99 o 
   4  -3  15      167.58      154.30     40.57 o 
   5  -3  15        5.88      -31.09     25.02 o 
  -6  -2  15      299.28      263.11     47.01 o 
  -5  -2  15        0.76       13.65     25.40 o 
  -4  -2  15       82.52       31.47     24.64 o 
  -3  -2  15      238.99      246.43     36.02 o 
  -2  -2  15     1870.03     1841.76     93.26 o 
  -1  -2  15      233.64      300.64     37.15 o 
   1  -2  15       43.63       32.18     12.84 o 
   2  -2  15      642.23      560.66     36.32 o 
   3  -2  15        9.70       -6.75     15.16 o 
   4  -2  15       51.84       69.38     36.77 o 
   5  -2  15      120.65      105.77     44.36 o 
  -6  -1  15        6.11        7.96     28.05 o 
  -5  -1  15      186.77      231.64     39.05 o 
  -4  -1  15      108.50      103.50     28.43 o 
  -3  -1  15     5749.06     5808.85    223.30 o 
  -2  -1  15      236.34      270.31     36.02 o 
  -1  -1  15     1515.39     1459.23     79.99 o 
   0  -1  15     1153.46     1176.34     44.67 o 
   1  -1  15      125.40      120.63     31.66 o 
   2  -1  15      146.44      171.74     34.12 o 
   3  -1  15     3214.25     3474.92    250.98 o 
   4  -1  15      142.36      109.85     76.39 o 
   5  -1  15       99.23      134.59     46.25 o 
  -5   0  15      971.03      823.82     62.93 o 
  -4   0  15        1.23      -12.13     20.85 o 
  -3   0  15       23.52       48.15     22.75 o 
  -2   0  15        0.03       -7.20     15.92 o 
  -1   0  15     2718.96     2788.62     75.05 o 
   0   0  15        0.18        1.30      9.05 o 
   1   0  15      690.90      773.47     45.68 o 
   2   0  15        0.00      -10.97     10.72 o 
   3   0  15      989.97     1039.01     64.64 o 
   4   0  15        0.20       -7.27     19.90 o 
   5   0  15       19.88       14.79     33.74 o 
  -5   1  15      199.52      248.32     39.43 o 
  -4   1  15      107.51      104.64     28.43 o 
  -3   1  15     5840.94     5864.96    225.58 o 
  -2   1  15      227.94      236.95     35.26 o 
  -1   1  15     1459.16     1481.89     80.94 o 
   0   1  15     1176.42     1180.02     43.44 o 
   1   1  15      156.85      156.02     26.73 o 
   2   1  15      141.81      131.38     19.66 o 
   3   1  15     3316.08     3644.98    113.21 o 
   4   1  15      162.08      186.98     30.83 o 
   5   1  15      117.29      132.63     28.28 o 
  -4   2  15       70.99       68.62     25.40 o 
  -3   2  15      204.53      184.25     32.23 o 
  -2   2  15     1843.56     1873.98     95.92 o 
  -1   2  15      224.53      205.23     17.36 o 
   0   2  15     1194.11     1145.74     55.35 o 
   1   2  15       32.06       39.26     14.41 o 
   2   2  15      673.69      673.56     39.18 o 
   3   2  15       12.78        7.81     16.40 o 
   4   2  15       59.97       84.22     26.00 o 
   5   2  15      127.70      141.23     30.80 o 
  -4   3  15        8.77       18.58     22.37 o 
  -3   3  15      105.41      105.77     28.43 o 
  -2   3  15     6190.60     6108.36    234.67 o 
  -1   3  15      422.52      403.51     23.41 o 
   0   3  15      850.01      838.19     36.44 o 
   1   3  15       20.86       18.46     12.13 o 
   2   3  15     3791.17     4119.66    116.66 o 
   3   3  15       80.41       85.83     20.65 o 
   4   3  15      184.41      167.19     45.12 o 
   5   3  15        7.91        1.14     32.23 o 
  -3   4  15      317.78      366.23     43.98 o 
  -2   4  15      198.16      171.36     32.60 o 
  -1   4  15        0.31        1.53     10.62 o 
   0   4  15     1166.31     1154.00     45.02 o 
   1   4  15      337.93      332.86     27.02 o 
   2   4  15       89.77      111.39     24.26 o 
   3   4  15      143.48      118.30     24.45 o 
   4   4  15      153.87      185.60     28.25 o 
   5   4  15       42.80       55.59     25.25 o 
  -3   5  15     1596.92     1704.52     93.26 o 
  -2   5  15      644.65      583.84     51.94 o 
  -1   5  15     1292.03     1183.11     52.13 o 
   0   5  15      337.87      325.37     37.72 o 
   1   5  15      406.76      457.24     73.55 o 
   2   5  15      449.46      482.98     76.01 o 
   3   5  15     1149.72     1140.60     53.96 o 
   4   5  15      448.76      400.45     37.94 o 
   5   5  15      113.54      133.23     29.17 o 
  -2   6  15      274.78      244.53     50.04 o 
  -1   6  15     1151.75     1088.74     65.21 o 
   0   6  15       22.42        5.07     11.75 o 
   1   6  15      103.17       95.13     18.99 o 
   2   6  15       16.87       12.74     15.21 o 
   3   6  15       47.90       67.73     20.95 o 
   4   6  15       37.84       54.34     22.93 o 
   5   6  15       62.49       88.23     27.89 o 
  -2   7  15      137.24      155.79     20.66 o 
  -1   7  15     1523.58     1530.33     57.02 o 
   0   7  15      308.90      324.07     66.72 o 
   1   7  15       32.67       32.29     17.11 o 
   2   7  15       12.51       13.65     16.76 o 
   3   7  15     1133.59     1029.16     84.73 o 
   4   7  15      146.31      138.65     28.05 o 
  -2   8  15        2.01      -14.41     17.06 o 
  -1   8  15       31.91        1.13     14.24 o 
   0   8  15       35.11       36.28     17.38 o 
   1   8  15        1.81        1.62     15.67 o 
   2   8  15       91.90       70.48     21.60 o 
   3   8  15       13.16       16.38     20.19 o 
   4   8  15        1.80       -8.48     35.26 o 
  -2   9  15      716.97      665.73     51.18 o 
  -1   9  15       33.79       45.49     24.26 o 
   0   9  15      374.44      419.60     35.01 o 
   1   9  15       53.49       47.09     19.84 o 
   2   9  15      273.45      297.97     33.03 o 
   3   9  15        4.21        0.47     19.26 o 
  -2  10  15        9.87       11.37     25.02 o 
  -1  10  15      159.41      121.32     31.85 o 
   0  10  15      285.12      248.11     52.70 o 
   1  10  15        1.89      -11.76     17.95 o 
   2  10  15       92.33       65.48     23.82 o 
   3  10  15        1.50       -4.97     19.61 o 
  -2  11  15      279.02      264.62     43.22 o 
  -1  11  15       69.95       59.90     29.95 o 
   0  11  15       35.71       62.49     23.10 o 
   1  11  15      371.39      398.45     39.84 o 
   2  11  15      288.51      334.59     48.91 o 
  -1  12  15       14.04       11.75     27.68 o 
   0  12  15        2.89        6.07     27.30 o 
  -2 -11  16      261.62      244.91     47.39 o 
  -1 -11  16       38.68       69.00     33.36 o 
   1 -11  16       88.08      102.36     40.94 o 
   2 -11  16      223.67      155.82     37.91 o 
  -3 -10  16       71.40       91.37     37.91 o 
  -2 -10  16        9.65       -3.79     28.43 o 
  -1 -10  16       58.04       62.55     30.71 o 
   1 -10  16       21.67        3.41     27.68 o 
  -4  -9  16       33.39       23.13     32.98 o 
  -3  -9  16      840.99      801.46     70.90 o 
  -2  -9  16      235.37      235.05     43.22 o 
  -1  -9  16      913.95      893.96     67.10 o 
   0  -9  16      788.70      867.04     65.59 o 
   1  -9  16      585.64      519.77     54.97 o 
   2  -9  16       71.85       87.20     31.47 o 
   3  -9  16      250.54      289.27     53.46 o 
  -5  -8  16      253.41      225.58     50.80 o 
  -4  -8  16       53.38       52.70     32.23 o 
  -3  -8  16       78.12       97.05     34.50 o 
  -2  -8  16      214.75      222.92     40.19 o 
  -1  -8  16        0.86       -3.79     23.13 o 
   0  -8  16       15.33       11.37     22.37 o 
   1  -8  16        9.35        0.00     18.96 o 
   2  -8  16       31.89       37.15     25.02 o 
   3  -8  16       16.20      -10.62     23.51 o 
   4  -8  16      116.08      203.59     53.08 o 
  -5  -7  16      268.28      230.12     49.29 o 
  -4  -7  16      853.39      879.93     73.93 o 
  -3  -7  16        7.95      -22.75     23.13 o 
  -2  -7  16      742.39      785.53     62.18 o 
  -1  -7  16      903.09      889.03     64.07 o 
   0  -7  16      250.87      254.77     37.15 o 
   1  -7  16      275.50      304.96     27.99 o 
   2  -7  16      447.93      501.57     57.63 o 
   3  -7  16        6.94      -17.44     24.26 o 
   4  -7  16      232.98      243.01     54.21 o 
  -5  -6  16       33.11       19.71     30.71 o 
  -4  -6  16        1.16       10.62     25.78 o 
  -3  -6  16      199.28      188.42     37.53 o 
  -2  -6  16      413.07      351.44     44.36 o 
  -1  -6  16      567.13      635.02     53.46 o 
   0  -6  16       51.08       60.94     16.35 o 
   1  -6  16      858.85      894.68     44.08 o 
   2  -6  16       21.30       14.41     17.44 o 
   3  -6  16      172.16      193.73     42.46 o 
   4  -6  16       28.48       45.49     40.19 o 
  -6  -5  16      384.90      383.67     58.76 o 
  -5  -5  16       12.63       26.16     29.95 o 
  -4  -5  16      365.82      335.14     47.77 o 
  -3  -5  16      471.71      515.22     53.83 o 
  -2  -5  16     2065.34     2110.55    106.91 o 
  -1  -5  16      321.21      385.56     43.60 o 
   0  -5  16      398.38      472.75     43.41 o 
   1  -5  16       17.06       17.34     13.79 o 
   2  -5  16     1069.73     1171.79     53.85 o 
   3  -5  16      418.37      500.82     61.42 o 
   4  -5  16      260.78      239.60     51.94 o 
   5  -5  16        4.97       48.53     40.19 o 
  -6  -4  16        5.71      -13.65     30.71 o 
  -5  -4  16       13.61       20.47     28.43 o 
  -4  -4  16      272.70      382.15     50.04 o 
  -3  -4  16      303.02      328.32     42.46 o 
  -2  -4  16      132.19      192.97     33.74 o 
  -1  -4  16       98.36       84.16     25.02 o 
   0  -4  16       86.22       88.19     18.58 o 
   1  -4  16       51.26       39.72     15.52 o 
   2  -4  16        1.71       -1.44     14.56 o 
   3  -4  16       90.25       90.61     37.15 o 
   4  -4  16        0.08       29.19     32.23 o 
   5  -4  16        2.19      -29.57     32.98 o 
  -6  -3  16        5.44        8.34     29.95 o 
  -5  -3  16      288.93      324.53     47.39 o 
  -4  -3  16      273.40      240.74     39.05 o 
  -3  -3  16      592.99      528.87     49.29 o 
  -2  -3  16       28.50       43.60     23.13 o 
  -1  -3  16      833.79      713.50     53.83 o 
   1  -3  16     2405.68     2574.37     82.01 o 
   2  -3  16      291.12      285.46     28.77 o 
   3  -3  16      361.41      484.89     54.21 o 
   4  -3  16      184.19       73.55     33.36 o 
   5  -3  16       44.69       97.05     43.98 o 
  -6  -2  16       17.64        6.82     29.19 o 
  -5  -2  16      183.92      227.47     40.19 o 
  -4  -2  16      297.79      330.97     44.74 o 
  -3  -2  16       90.98       71.27     26.16 o 
  -2  -2  16        1.24      -11.37     17.06 o 
  -1  -2  16     1043.08      983.81     65.21 o 
   0  -2  16      133.41      123.59     27.68 o 
   1  -2  16       48.43        8.60     34.69 o 
   2  -2  16      303.03      319.78     30.50 o 
   3  -2  16       63.14       17.15     49.85 o 
   4  -2  16      187.05      208.14     47.77 o 
   5  -2  16        7.98       39.43     40.19 o 
  -6  -1  16      187.95      241.12     44.74 o 
  -5  -1  16      537.96      441.67     50.80 o 
  -4  -1  16      695.17      665.35     56.49 o 
  -3  -1  16      258.69      283.96     39.43 o 
  -2  -1  16     2428.06     2571.94    119.42 o 
  -1  -1  16      724.45      724.87     54.97 o 
   0  -1  16      716.08      702.48     34.43 o 
   1  -1  16      268.83      292.30     25.79 o 
   2  -1  16     1014.82     1131.11     51.97 o 
   3  -1  16      474.59      462.15     54.59 o 
   4  -1  16      288.21      329.99     36.97 o 
   5  -1  16        4.22      -49.29     29.57 o 
  -5   0  16        0.09       14.79     25.40 o 
  -4   0  16      470.55      602.80     55.35 o 
  -3   0  16        0.02        8.72     19.34 o 
  -2   0  16      291.83      333.62     41.32 o 
  -1   0  16        0.06       -9.86     15.92 o 
   0   0  16       79.79      108.26     16.94 o 
   1   0  16        0.38        5.79      9.22 o 
   2   0  16      576.24      432.87    115.44 o 
   3   0  16        0.89        5.42     16.12 o 
   4   0  16        9.85        5.53     19.90 o 
   5   0  16        0.12      -10.24     25.02 o 
  -5   1  16      483.66      479.21     53.08 o 
  -4   1  16      731.38      685.07     58.01 o 
  -3   1  16      259.21      277.89     39.81 o 
  -2   1  16     2513.76     2571.18    120.94 o 
  -1   1  16      737.30      707.44     55.73 o 
   0   1  16      706.30      733.94     55.54 o 
   1   1  16      262.22      258.22     24.93 o 
   2   1  16     1048.16     1171.93     53.33 o 
   3   1  16      455.48      574.57     43.51 o 
   4   1  16      313.47      316.86     47.58 o 
   5   1  16        2.43       10.69     21.64 o 
  -4   2  16      298.47      281.31     42.84 o 
  -3   2  16       86.16       69.76     26.16 o 
  -2   2  16        2.97        8.72     21.23 o 
  -1   2  16     1003.43      966.56     37.00 o 
   0   2  16      138.96      146.11     17.66 o 
   1   2  16       58.07       56.21     15.43 o 
   2   2  16      307.34      306.82     58.95 o 
   3   2  16       57.49       47.98     20.59 o 
   4   2  16      229.69      205.09     40.00 o 
   5   2  16       11.37       21.53     24.13 o 
  -4   3  16      239.42      221.78     37.53 o 
  -3   3  16      575.14      594.84     54.21 o 
  -2   3  16       33.21       66.72     27.30 o 
  -1   3  16      833.50      759.96     33.24 o 
   0   3  16      456.17      429.82     26.91 o 
   1   3  16     2430.48     2498.87     78.34 o 
   2   3  16      337.95      354.67     30.74 o 
   3   3  16      351.32      427.68     35.70 o 
   4   3  16      191.31      211.07     30.41 o 
   5   3  16       68.69       62.07     24.83 o 
  -3   4  16      286.68      352.20     45.12 o 
  -2   4  16      132.06      209.65     37.53 o 
  -1   4  16       94.22       75.85     14.68 o 
   0   4  16       91.15       80.68     17.44 o 
   1   4  16       52.97       48.35     15.83 o 
   2   4  16        0.54       11.63     15.11 o 
   3   4  16      122.03      111.93     23.56 o 
   4   4  16        1.22        1.25     20.09 o 
   5   4  16        6.30       15.18     21.18 o 
  -3   5  16      486.23      549.34     54.21 o 
  -2   5  16     2110.36     1929.33    103.12 o 
  -1   5  16      340.43      283.59     32.23 o 
   0   5  16      451.52      450.70     30.15 o 
   1   5  16       10.93       21.69     14.72 o 
   2   5  16     1181.28     1269.58     55.67 o 
   3   5  16      539.85      555.54     41.29 o 
   4   5  16      300.36      333.20     35.87 o 
   5   5  16       13.24        4.65     20.77 o 
  -2   6  16      409.25      332.11     44.74 o 
  -1   6  16      611.01      619.41     34.43 o 
   0   6  16       45.05       25.55     14.79 o 
   1   6  16     1016.04      996.36     90.42 o 
   2   6  16       27.50       35.19     17.21 o 
   3   6  16      204.58      192.30     28.59 o 
   4   6  16       26.89       15.79     31.47 o 
  -2   7  16      758.47      752.17     64.83 o 
  -1   7  16      879.83      946.60     43.87 o 
   0   7  16      276.99      262.86     26.98 o 
   1   7  16      307.86      367.44     33.22 o 
   2   7  16      527.72      565.14     46.63 o 
   3   7  16        2.61       29.55     19.41 o 
   4   7  16      274.78      252.68     34.16 o 
  -2   8  16      221.23      197.90     32.98 o 
  -1   8  16        0.78        6.82     14.79 o 
   0   8  16       25.90       43.32     28.81 o 
   1   8  16        9.69       -2.13     16.65 o 
   2   8  16       48.30       23.50     19.46 o 
   3   8  16       27.89       -3.90     19.05 o 
  -2   9  16      242.86      236.19     36.02 o 
  -1   9  16      914.95      957.85     53.27 o 
   0   9  16      938.01      845.06     46.62 o 
   1   9  16      684.42      737.12     56.68 o 
   2   9  16       86.27       92.64     24.57 o 
   3   9  16      341.99      386.99     77.53 o 
  -2  10  16        6.90      -24.64     20.85 o 
  -1  10  16       68.75       87.20     30.33 o 
   0  10  16       29.92       27.41     19.85 o 
   1  10  16       33.53       25.69     20.48 o 
   2  10  16        8.31        4.06     19.75 o 
  -2  11  16      274.66      227.85     42.08 o 
  -1  11  16       40.03       27.30     27.68 o 
   0  11  16      175.08      190.27     51.56 o 
   1  11  16      106.63      110.67     27.51 o 
  -2 -11  17      109.08       39.05     34.50 o 
  -1 -11  17       63.34       57.63     33.74 o 
  -3 -10  17        1.60       28.81     32.98 o 
  -2 -10  17      104.93       87.58     37.53 o 
  -1 -10  17       86.10      144.82     36.77 o 
   1 -10  17       12.75        6.82     23.51 o 
   2 -10  17       46.12       78.48     39.81 o 
  -4  -9  17      422.76      567.16     69.00 o 
  -3  -9  17      178.06      230.88     45.87 o 
  -2  -9  17      333.17      420.82     53.46 o 
  -1  -9  17      329.76      341.21     47.39 o 
   0  -9  17      534.08      657.01     59.52 o 
   1  -9  17        5.21       32.98     28.05 o 
   2  -9  17      671.40      822.69     72.03 o 
   3  -9  17        8.54       20.85     25.78 o 
  -4  -8  17        1.06       -6.07     28.81 o 
  -3  -8  17        0.56      -26.92     22.37 o 
  -2  -8  17      722.29      627.82     60.28 o 
  -1  -8  17       79.96       94.02     32.98 o 
   0  -8  17      180.07      156.58     34.12 o 
   1  -8  17       24.48       29.19     27.68 o 
   2  -8  17      199.92      181.60     37.91 o 
   3  -8  17      102.03       70.90     38.29 o 
  -5  -7  17      313.97      295.71     53.83 o 
  -4  -7  17      171.25      180.08     42.46 o 
  -3  -7  17      736.45      750.65     65.21 o 
  -2  -7  17       13.80       40.94     26.54 o 
  -1  -7  17       47.75       53.08     28.05 o 
   0  -7  17      191.54      217.61     36.02 o 
   1  -7  17      222.62      220.52     27.08 o 
   2  -7  17      136.42      151.27     37.53 o 
   3  -7  17      672.26      478.83     58.01 o 
   4  -7  17      109.00      189.94     53.08 o 
  -5  -6  17        2.01        1.52     30.33 o 
  -4  -6  17      139.39      144.07     37.91 o 
  -3  -6  17       12.40       42.84     28.43 o 
  -2  -6  17       70.45       91.75     30.33 o 
  -1  -6  17      373.51      341.59     43.98 o 
   0  -6  17      274.69      275.62     40.57 o 
   1  -6  17      129.91      165.56     28.05 o 
   2  -6  17       67.99      111.08     34.88 o 
   3  -6  17      101.76       86.44     39.81 o 
   4  -6  17        9.89       73.55     37.15 o 
  -5  -5  17      215.29      216.48     45.12 o 
  -4  -5  17      140.81      119.42     36.02 o 
  -3  -5  17     2420.79     2251.96    116.01 o 
  -2  -5  17      718.91      758.24     60.66 o 
  -1  -5  17       88.26       64.45     26.92 o 
   0  -5  17      192.04      234.67     36.77 o 
   1  -5  17     1577.64     1730.74     65.04 o 
   2  -5  17      377.58      368.60     33.75 o 
   3  -5  17      289.82      349.55     51.18 o 
   4  -5  17        7.04       24.26     28.05 o 
  -6  -4  17        0.42        5.69     31.09 o 
  -5  -4  17        3.40      -27.30     23.88 o 
  -4  -4  17        3.94      -15.92     20.85 o 
  -3  -4  17      558.94      622.89     56.11 o 
  -2  -4  17      542.05      624.03     54.59 o 
  -1  -4  17      161.40      145.96     31.09 o 
   0  -4  17      176.63      189.02     22.06 o 
   1  -4  17       54.38       94.91     19.69 o 
   2  -4  17       87.28       50.59     19.13 o 
   3  -4  17        2.58       -2.65     19.34 o 
   4  -4  17      107.42      152.41     46.25 o 
   5  -4  17       14.24      -23.51     32.60 o 
  -6  -3  17      318.09      290.03     50.42 o 
  -5  -3  17       22.33       19.71     28.43 o 
  -4  -3  17      626.52      672.94     59.52 o 
  -3  -3  17       37.71        1.14     22.75 o 
  -2  -3  17     1959.21     1910.76    100.09 o 
  -1  -3  17       77.46       75.82     25.78 o 
   0  -3  17      166.77      210.64     22.68 o 
   1  -3  17       10.10       23.83     15.03 o 
   2  -3  17     3072.03     3423.95    234.30 o 
   3  -3  17       53.61       60.41     23.51 o 
   4  -3  17       30.28       -4.17     23.13 o 
   5  -3  17        2.91        2.65     36.02 o 
  -6  -2  17       67.72       69.76     36.40 o 
  -5  -2  17       44.93       25.40     26.92 o 
  -4  -2  17       14.71       12.89     25.40 o 
  -3  -2  17       64.52       57.25     26.16 o 
  -2  -2  17      290.70      239.60     36.40 o 
  -1  -2  17       31.97        2.27     20.09 o 
   0  -2  17       76.95       82.64     16.34 o 
   1  -2  17       16.62       44.76     19.52 o 
   2  -2  17        2.03        9.62     13.46 o 
   3  -2  17        2.22        3.25     20.85 o 
   4  -2  17       66.92        2.27     25.02 o 
   5  -2  17        2.63      -38.29     33.36 o 
  -6  -1  17        6.34       55.35     34.12 o 
  -5  -1  17      162.99      160.37     37.53 o 
  -4  -1  17      667.18      680.52     59.14 o 
  -3  -1  17     2897.54     2963.95    136.48 o 
  -2  -1  17        6.76       -6.07     19.71 o 
  -1  -1  17      759.77      741.56     57.25 o 
   0  -1  17      597.30      630.62     33.42 o 
   1  -1  17      417.09      454.05     43.03 o 
   2  -1  17      622.09      645.79     60.47 o 
   3  -1  17     1008.77      986.82     53.34 o 
   4  -1  17       38.99       62.27     32.79 o 
   5  -1  17       16.89       43.60     38.67 o 
  -5   0  17      122.89      166.05     36.77 o 
  -4   0  17        0.25      -13.65     20.85 o 
  -3   0  17       46.20       58.38     26.54 o 
  -2   0  17        0.18        4.93     20.09 o 
  -1   0  17      494.53      493.61     48.53 o 
   0   0  17        0.40        7.60     11.92 o 
   1   0  17     1519.04     1416.16     56.02 o 
   2   0  17        0.00      -18.25     30.71 o 
   3   0  17      694.65      694.61     47.05 o 
   4   0  17        1.64       -2.58     19.97 o 
   5   0  17      194.57      270.69     53.83 o 
  -5   1  17      180.70      201.31     39.81 o 
  -4   1  17      743.67      643.74     57.63 o 
  -3   1  17     2881.27     2852.87    134.59 o 
  -2   1  17        7.10      -10.24     19.34 o 
  -1   1  17      833.28      806.39     61.80 o 
   0   1  17      627.35      629.46     40.94 o 
   1   1  17      442.93      469.82     48.34 o 
   2   1  17      627.52      617.98     39.24 o 
   3   1  17      996.35     1057.85     54.52 o 
   4   1  17       47.87       70.75     23.04 o 
   5   1  17       18.08       77.34     39.05 o 
  -4   2  17       18.58        1.14     24.64 o 
  -3   2  17       74.62       54.59     26.16 o 
  -2   2  17      326.26      312.01     43.22 o 
  -1   2  17       28.67       49.66     24.64 o 
   0   2  17       83.24       75.76     15.14 o 
   1   2  17       15.02        6.35     12.97 o 
   2   2  17        0.77       -4.93     23.88 o 
   3   2  17        1.99       -4.03     18.02 o 
   4   2  17       70.75       65.67     26.32 o 
   5   2  17        3.55        7.24     26.21 o 
  -4   3  17      643.49      654.74     59.90 o 
  -3   3  17       44.13       34.12     25.78 o 
  -2   3  17     1926.90     2019.94    107.29 o 
  -1   3  17       67.06       83.38     14.44 o 
   0   3  17      190.09      181.39     19.92 o 
   1   3  17       10.04       27.44     13.94 o 
   2   3  17     3202.20     3308.39    101.45 o 
   3   3  17       65.56       62.85     21.32 o 
   4   3  17       28.87       15.96     20.26 o 
   5   3  17        4.29       41.60     24.59 o 
  -3   4  17      627.78      617.21     59.14 o 
  -2   4  17      556.71      566.78     54.21 o 
  -1   4  17      188.13      170.99     19.69 o 
   0   4  17      163.09      144.23     19.29 o 
   1   4  17       57.79       77.23     18.30 o 
   2   4  17       90.53       72.77     30.90 o 
   3   4  17        0.00        6.63     16.81 o 
   4   4  17      133.86      162.83     28.54 o 
   5   4  17       11.91       30.11     23.74 o 
  -3   5  17     2547.50     2505.97    125.87 o 
  -2   5  17      754.41      835.58     67.10 o 
  -1   5  17      122.01      128.95     18.66 o 
   0   5  17      202.84      233.14     24.62 o 
   1   5  17     1801.27     1773.33     65.47 o 
   2   5  17      410.87      412.31     43.60 o 
   3   5  17      357.28      431.72     37.47 o 
   4   5  17        3.18       -2.09     18.53 o 
  -2   6  17       68.99       71.27     30.33 o 
  -1   6  17      370.02      310.58     27.30 o 
   0   6  17      283.59      223.94     24.97 o 
   1   6  17      139.00      166.61     24.27 o 
   2   6  17       75.53      120.12     23.59 o 
   3   6  17       84.17      106.37     25.58 o 
   4   6  17        7.61       18.67     20.48 o 
  -2   7  17        6.05       -3.41     26.54 o 
  -1   7  17       60.88       66.10     18.56 o 
   0   7  17      218.82      249.35     35.26 o 
   1   7  17      283.73      314.28     31.29 o 
   2   7  17      134.22      121.94     24.54 o 
   3   7  17      772.25      695.85     46.43 o 
   4   7  17      108.23      137.16     29.65 o 
  -1   8  17       80.04       89.23     21.53 o 
   0   8  17      231.32      251.15     28.84 o 
   1   8  17       17.26       -4.89     16.65 o 
   2   8  17      254.96      258.25     32.19 o 
   3   8  17      123.54       66.53     24.33 o 
  -1   9  17      380.24      348.81     32.97 o 
   0   9  17      612.98      678.47     43.90 o 
   1   9  17        5.13        4.13     18.20 o 
   2   9  17      821.64      733.47     48.32 o 
   3   9  17       14.30       37.05     22.77 o 
  -1  10  17       91.08      145.20     33.74 o 
   0  10  17        0.38        3.55     19.07 o 
   1  10  17       10.63       -6.02     18.79 o 
   2  10  17       50.37       30.12     22.82 o 
  -2  11  17      110.74      120.94     36.77 o 
  -1  11  17       67.52       61.42     32.23 o 
   0  11  17       16.31       22.91     21.95 o 
  -2 -10  18       17.78        4.55     31.47 o 
  -1 -10  18       18.86       11.37     27.68 o 
   2 -10  18        3.57       26.92     33.36 o 
  -3  -9  18      436.66      431.06     58.76 o 
  -2  -9  18      116.52      120.18     36.40 o 
  -1  -9  18      159.65      208.89     42.08 o 
   0  -9  18      195.33      215.34     38.67 o 
   2  -9  18       91.79       43.22     28.43 o 
  -4  -8  18        8.32        7.20     31.85 o 
  -3  -8  18       29.30        0.00     28.43 o 
  -2  -8  18       13.36      -12.89     26.16 o 
  -1  -8  18       16.51       21.61     28.43 o 
   0  -8  18       43.72        3.79     23.88 o 
   1  -8  18       45.21       65.97     27.68 o 
   2  -8  18       49.39        8.34     20.85 o 
   3  -8  18       86.06       82.27     37.15 o 
  -4  -7  18     1064.28      924.67     77.72 o 
  -3  -7  18       34.35       49.29     30.33 o 
  -2  -7  18       89.53       96.30     32.23 o 
  -1  -7  18       73.53       61.04     28.05 o 
   0  -7  18      242.32      315.05     43.60 o 
   1  -7  18      102.76      136.43     23.45 o 
   2  -7  18      309.07      379.88     53.83 o 
   3  -7  18        0.91        5.69     32.98 o 
  -5  -6  18        6.43      -10.62     28.81 o 
  -4  -6  18        4.93      -10.62     26.54 o 
  -3  -6  18       67.32       48.53     28.81 o 
  -2  -6  18       18.51       36.02     26.16 o 
  -1  -6  18      305.04      332.87     45.49 o 
   0  -6  18      111.85      190.32     36.40 o 
   1  -6  18      268.78      217.45     25.42 o 
   2  -6  18      196.66      173.64     41.32 o 
   3  -6  18       11.11        6.07     28.05 o 
   4  -6  18       70.03      117.91     45.12 o 
  -5  -5  18      110.72       73.17     36.02 o 
  -4  -5  18      545.79      456.46     55.73 o 
  -3  -5  18      187.82      111.84     33.36 o 
  -2  -5  18      595.85      544.79     53.46 o 
  -1  -5  18      474.29      532.66     53.83 o 
   0  -5  18      967.29     1115.37     74.31 o 
   1  -5  18      343.35      417.17     34.03 o 
   2  -5  18      665.75      827.66     47.05 o 
   3  -5  18      203.66      212.31     47.77 o 
   4  -5  18        5.84       36.02     34.12 o 
  -5  -4  18       66.41       68.62     33.74 o 
  -4  -4  18      151.30      158.85     37.91 o 
  -3  -4  18      719.90      629.72     58.38 o 
  -2  -4  18        2.15       16.68     23.88 o 
  -1  -4  18        2.11       -7.20     19.34 o 
   0  -4  18       43.21       26.16     23.51 o 
   1  -4  18      179.78      156.93     33.36 o 
   2  -4  18        5.25       10.30     14.24 o 
   3  -4  18       40.27       70.52     33.36 o 
   4  -4  18       22.58       65.59     40.19 o 
  -6  -3  18        2.71      -21.23     28.43 o 
  -5  -3  18      305.23      265.38     46.25 o 
  -4  -3  18       78.84       86.82     32.23 o 
  -3  -3  18     1816.28     1789.06    100.85 o 
  -2  -3  18       61.10       98.95     29.57 o 
  -1  -3  18       85.18       71.27     28.81 o 
   0  -3  18      271.90      335.90     44.74 o 
   1  -3  18     3669.02     3889.07    168.33 o 
   2  -3  18       78.29       57.49     67.86 o 
   3  -3  18      190.81      239.81     32.59 o 
   4  -3  18        4.94      -26.92     21.99 o 
   5  -3  18       64.96      -14.41     30.71 o 
  -6  -2  18        0.04      -14.79     29.95 o 
  -5  -2  18        0.33      -16.68     26.16 o 
  -4  -2  18       40.05       34.88     29.19 o 
  -3  -2  18      476.51      423.85     49.29 o 
  -2  -2  18       64.38       88.33     29.95 o 
  -1  -2  18       24.90       40.94     25.02 o 
   0  -2  18       85.11       62.55     26.16 o 
   1  -2  18        0.48        4.96     13.96 o 
   2  -2  18       24.07       -4.95     17.63 o 
   3  -2  18      103.01       82.26    107.86 o 
   4  -2  18      103.55      122.83     45.49 o 
   5  -2  18       47.43      103.50     48.53 o 
  -6  -1  18       79.12       98.95     38.67 o 
  -5  -1  18      524.35      500.82     57.25 o 
  -4  -1  18     1873.48     1877.40    104.64 o 
  -3  -1  18       79.79      116.01     31.09 o 
  -2  -1  18     1410.13     1650.68     94.40 o 
  -1  -1  18      404.48      388.22     46.25 o 
   0  -1  18      795.66      833.65     39.23 o 
   1  -1  18      617.44      707.44     60.66 o 
   2  -1  18      883.53      995.56     50.36 o 
   3  -1  18      383.50      527.92     43.28 o 
   4  -1  18       48.15      131.11     71.65 o 
   5  -1  18       10.16       13.65     37.91 o 
  -5   0  18        0.74      -20.85     26.54 o 
  -4   0  18       29.23       58.76     28.43 o 
  -3   0  18        1.51       -8.34     20.47 o 
  -2   0  18     1390.10     1369.76     84.92 o 
  -1   0  18        0.34      -20.85     17.82 o 
   0   0  18     1605.16     1571.90     57.29 o 
   1   0  18        0.10       -1.03     26.16 o 
   2   0  18       65.92       72.87     20.76 o 
   3   0  18        0.22        4.76     17.71 o 
   4   0  18       54.32       62.64     26.40 o 
   5   0  18        0.49       22.75     36.40 o 
  -5   1  18      491.40      422.34     51.94 o 
  -4   1  18     1886.93     1851.24    105.77 o 
  -3   1  18       85.66       96.68     31.85 o 
  -2   1  18     1467.64     1491.45     89.47 o 
  -1   1  18      407.34      396.56     48.15 o 
   0   1  18      801.81      830.02     37.78 o 
   1   1  18      668.05      712.62     57.25 o 
   2   1  18      953.62      977.31     49.75 o 
   3   1  18      383.68      489.82     40.75 o 
   4   1  18       57.23       89.97     26.98 o 
   5   1  18        8.61      -11.75     28.05 o 
  -4   2  18       25.48       37.15     29.57 o 
  -3   2  18      555.26      497.40     54.21 o 
  -2   2  18       68.69      103.50     31.47 o 
  -1   2  18       21.07        2.65     21.99 o 
   0   2  18       81.30       79.78     15.84 o 
   1   2  18        0.08        5.01     13.37 o 
   2   2  18       21.14       21.82     16.65 o 
   3   2  18      126.25      104.23     25.47 o 
   4   2  18      102.60       94.59     28.68 o 
   5   2  18       59.48       94.78     32.35 o 
  -4   3  18       82.06       72.79     31.85 o 
  -3   3  18     1842.86     1920.24    107.67 o 
  -1   3  18       50.26       41.32     27.30 o 
   0   3  18      298.70      298.31     25.64 o 
   1   3  18     4035.54     3952.76    196.19 o 
   2   3  18      105.86      129.21     50.99 o 
   3   3  18      190.76      228.62     30.16 o 
   4   3  18        4.78        2.42     19.54 o 
  -3   4  18      728.15      725.63     65.21 o 
  -2   4  18        6.03       -3.79     23.51 o 
  -1   4  18        3.38      -19.71     20.09 o 
   0   4  18       54.94       48.48     15.07 o 
   1   4  18      176.94      184.18     25.03 o 
   2   4  18        5.76       -1.19     15.21 o 
   3   4  18       55.84       33.74     20.27 o 
   4   4  18       36.24       38.08     22.22 o 
  -3   5  18      185.75      189.18     39.05 o 
  -2   5  18      562.46      606.59     62.93 o 
  -1   5  18      462.11      461.10     30.59 o 
   0   5  18     1125.90     1098.11     48.45 o 
   1   5  18      342.35      392.63     51.37 o 
   2   5  18      790.67      791.38     45.49 o 
   3   5  18      261.34      248.17     32.24 o 
   4   5  18        7.79       11.71     20.60 o 
  -2   6  18       32.64       32.60     28.05 o 
  -1   6  18      324.69      270.85     29.57 o 
   0   6  18      137.10      141.98     60.66 o 
   1   6  18      297.86      263.32     29.17 o 
   2   6  18      254.05      275.24     31.00 o 
   3   6  18       14.84       -6.68     18.94 o 
   4   6  18      101.39       93.53     27.46 o 
  -2   7  18       86.75       72.79     33.74 o 
  -1   7  18       60.42       49.99     17.88 o 
   0   7  18      282.19      375.39     32.89 o 
   1   7  18      142.77      159.09     25.28 o 
   2   7  18      373.27      296.82     33.66 o 
   3   7  18        0.96      -14.89     17.75 o 
  -1   8  18       16.23       32.99     18.96 o 
   0   8  18       41.76       46.84     19.85 o 
   1   8  18       51.64       77.92     22.86 o 
   2   8  18       50.88       28.84     20.68 o 
   3   8  18      128.57      104.97     26.81 o 
  -1   9  18      170.61      228.86     47.01 o 
   0   9  18      224.76      205.41     32.79 o 
   1   9  18      783.63      862.61     61.99 o 
   2   9  18       97.31       57.10     23.97 o 
  -1  10  18       16.86       10.99     25.02 o 
   0  10  18       27.37       28.36     27.30 o 
   1  10  18       39.18       19.80     22.72 o 
  -2 -10  19        2.68      -40.19     27.68 o 
  -1 -10  19       24.42       58.76     34.50 o 
  -3  -9  19       34.12       37.91     33.36 o 
  -2  -9  19      180.23      251.36     46.63 o 
  -1  -9  19       92.65       60.28     32.60 o 
   0  -9  19      569.25      586.12     60.28 o 
   2  -9  19      366.89      320.73     50.04 o 
  -4  -8  19        3.72       -7.96     30.71 o 
  -3  -8  19       16.99       61.80     33.74 o 
  -2  -8  19      401.62      414.76     55.73 o 
  -1  -8  19        2.53        4.17     27.68 o 
   0  -8  19      399.80      480.34     56.87 o 
   2  -8  19       11.41       12.51     23.51 o 
   3  -8  19       88.54      134.59     46.63 o 
  -4  -7  19       97.70       75.44     36.40 o 
  -3  -7  19      488.09      545.55     61.80 o 
  -2  -7  19      267.17      352.96     49.66 o 
  -1  -7  19      179.10      266.14     43.22 o 
   0  -7  19      184.35      143.31     37.53 o 
   1  -7  19      419.82      615.31     59.52 o 
   2  -7  19      191.17      162.26     41.32 o 
   3  -7  19      170.54      171.36     44.36 o 
  -5  -6  19        7.92        0.76     33.36 o 
  -4  -6  19       40.28       29.19     32.23 o 
  -3  -6  19       63.00       93.64     33.74 o 
  -2  -6  19       96.61       79.99     31.85 o 
  -1  -6  19       75.49       95.92     32.23 o 
   0  -6  19      102.26      108.05     33.74 o 
   1  -6  19        0.07       16.36     16.66 o 
   2  -6  19       44.56        9.86     28.05 o 
   3  -6  19       45.48       10.99     32.60 o 
  -5  -5  19      180.62      226.71     48.53 o 
  -4  -5  19      309.06      254.39     46.63 o 
  -3  -5  19     1262.99     1028.55     76.96 o 
  -2  -5  19        3.34       15.92     24.26 o 
  -1  -5  19       73.91      144.82     34.12 o 
   0  -5  19      301.93      360.54     47.39 o 
   1  -5  19     1350.28     1515.50     63.10 o 
   2  -5  19      115.53      148.20     26.50 o 
   3  -5  19       27.51       22.75     25.02 o 
   4  -5  19       27.47      -13.27     31.47 o 
  -5  -4  19       74.27       44.36     33.74 o 
  -4  -4  19      106.59       91.75     36.40 o 
  -3  -4  19       11.34        8.72     24.26 o 
  -2  -4  19      192.88      201.31     39.05 o 
  -1  -4  19        3.29       10.24     23.51 o 
   0  -4  19      329.72      279.79     42.08 o 
   1  -4  19        6.23       -7.99     12.90 o 
   2  -4  19       13.05       21.34     18.33 o 
   3  -4  19        2.12       17.82     30.71 o 
   4  -4  19       80.74      166.81     49.66 o 
  -5  -3  19        0.17       13.27     30.33 o 
  -4  -3  19     1347.03     1267.77     86.44 o 
  -3  -3  19       62.84       89.85     32.23 o 
  -2  -3  19      255.66      257.42     41.32 o 
  -1  -3  19      177.09      169.47     36.02 o 
   0  -3  19      579.92      765.82     64.07 o 
   1  -3  19       52.34       80.75     20.77 o 
   2  -3  19     1462.65     1596.90     66.85 o 
   3  -3  19       23.60        8.82     20.50 o 
   4  -3  19        6.94       27.30     37.15 o 
  -5  -2  19       38.39       67.48     35.26 o 
  -4  -2  19       21.04       58.01     31.09 o 
  -3  -2  19      614.75      471.24     53.46 o 
  -2  -2  19      303.64      269.17     42.84 o 
  -1  -2  19      190.22      233.54     39.81 o 
   0  -2  19      177.75      216.86     39.05 o 
   1  -2  19      101.95      161.35     24.52 o 
   2  -2  19      170.96      173.32     26.44 o 
   3  -2  19        4.60        1.32     19.67 o 
   4  -2  19        1.93        6.45     30.33 o 
  -6  -1  19        0.64       15.16     31.85 o 
  -5  -1  19      651.97      631.99     66.35 o 
  -4  -1  19      976.00      964.48     75.07 o 
  -3  -1  19      362.31      324.15     47.01 o 
  -2  -1  19        4.61        2.65     21.23 o 
  -1  -1  19      260.25      325.66     44.36 o 
   0  -1  19      320.15      420.82     50.42 o 
   1  -1  19     1367.43     1413.21     58.46 o 
   2  -1  19      237.67      250.69     40.94 o 
   3  -1  19      232.74      350.05     54.02 o 
   4  -1  19       39.78      116.01     41.32 o 
  -5   0  19       70.09       60.66     32.23 o 
  -4   0  19        0.00        3.79     24.64 o 
  -3   0  19      207.80      180.46     38.67 o 
  -2   0  19        0.09       -2.27     21.99 o 
  -1   0  19        6.13       -9.10     19.34 o 
   0   0  19        0.26      -10.62     21.99 o 
   1   0  19      242.60      203.69     24.48 o 
   2   0  19        0.26       -8.59     11.98 o 
   3   0  19       99.37       88.68     22.94 o 
   4   0  19        1.40        2.50     20.06 o 
  -5   1  19      651.32      504.61     61.04 o 
  -4   1  19      894.06      950.83     75.82 o 
  -3   1  19      369.38      406.04     52.32 o 
  -2   1  19        2.32       18.58     24.64 o 
  -1   1  19      260.93      299.12     44.36 o 
   0   1  19      348.26      392.96     27.49 o 
   1   1  19     1402.76     1534.29     95.92 o 
   2   1  19      219.35      269.85     31.15 o 
   3   1  19      258.46      285.94     35.24 o 
   4   1  19       39.84       74.75     28.41 o 
  -4   2  19       16.14        6.45     26.92 o 
  -3   2  19      595.24      685.07     64.07 o 
  -2   2  19      308.36      234.67     41.70 o 
  -1   2  19      196.85      235.05     43.22 o 
   0   2  19      185.10      170.19     21.01 o 
   1   2  19       92.55      125.86     36.96 o 
   2   2  19      185.73      181.01     26.22 o 
   3   2  19       14.68       -1.97     19.70 o 
   4   2  19        2.06       -9.55     23.36 o 
  -3   3  19       67.52       86.44     35.64 o 
  -2   3  19      262.89      305.57     46.63 o 
  -1   3  19      174.41      148.61     36.77 o 
   0   3  19      566.36      629.97     34.76 o 
   1   3  19       52.88       83.93     19.57 o 
   2   3  19     1527.58     1681.66     95.16 o 
   3   3  19       15.33       44.96     30.90 o 
   4   3  19        8.25        4.65     21.52 o 
  -3   4  19       11.87       22.75     29.95 o 
  -2   4  19      184.67      203.59     41.70 o 
  -1   4  19        1.77        1.52     23.51 o 
   0   4  19      369.01      378.15     82.27 o 
   1   4  19        8.20        3.57     15.35 o 
   2   4  19       10.65       18.63     17.74 o 
   3   4  19        6.03        6.23     18.34 o 
   4   4  19       97.72      111.14     28.04 o 
  -3   5  19     1300.63     1232.51     86.82 o 
  -2   5  19        2.05       -8.34     24.26 o 
  -1   5  19       71.87       70.90     33.74 o 
   0   5  19      333.65      402.44     32.82 o 
   1   5  19     1449.01     1377.59    111.84 o 
   2   5  19      131.98      119.79     24.68 o 
   3   5  19       27.13       58.73     22.38 o 
   4   5  19       28.29       23.36     23.19 o 
  -2   6  19       89.96      114.49     36.77 o 
  -1   6  19       92.17       65.59     32.98 o 
   0   6  19      126.70       76.93     27.68 o 
   1   6  19        0.24      -11.61     14.78 o 
   2   6  19       63.82       69.26     21.69 o 
   3   6  19       47.78       36.27     22.58 o 
  -2   7  19      283.24      306.33     52.70 o 
  -1   7  19      165.23      162.26     42.84 o 
   0   7  19      179.16      170.65     25.65 o 
   1   7  19      538.08      505.22    121.32 o 
   2   7  19      230.86      228.96     30.83 o 
   3   7  19      187.41      266.17     48.34 o 
  -1   8  19        5.99       -9.20     16.18 o 
   0   8  19      446.89      328.80     33.59 o 
   1   8  19        3.86       16.13     19.99 o 
   2   8  19       18.65       32.78     22.10 o 
  -1   9  19      114.44       90.17     24.01 o 
   0   9  19      621.18      634.27     54.21 o 
   1   9  19       69.21       70.01     24.96 o 
   2   9  19      439.11      449.77     43.13 o 
  -1  10  19       29.63       31.09     27.30 o 
   0  10  19       90.54       90.98     26.85 o 
  -1 -10  20       14.83       17.82     31.09 o 
  -2  -9  20        2.59       -6.07     29.57 o 
  -1  -9  20      153.78      217.99     44.36 o 
  -3  -8  20        8.67      -17.82     27.68 o 
  -2  -8  20        0.92      -13.27     26.54 o 
  -1  -8  20       73.11       84.54     34.12 o 
   0  -8  20       18.95       31.09     29.57 o 
   2  -8  20       22.73       18.96     23.51 o 
  -4  -7  20      515.03      338.17     54.21 o 
  -3  -7  20       33.42       23.88     30.33 o 
  -2  -7  20       80.59      131.93     39.05 o 
  -1  -7  20      191.50      247.94     43.98 o 
   0  -7  20      404.58      421.96     53.46 o 
   2  -7  20      258.38      325.66     52.32 o 
   3  -7  20       90.39      117.91     44.74 o 
  -4  -6  20        0.70       47.39     32.60 o 
  -3  -6  20        4.47       -6.07     28.43 o 
  -2  -6  20        3.95       -6.82     25.02 o 
  -1  -6  20        3.83       -3.41     23.51 o 
   0  -6  20      189.54      222.54     41.32 o 
   1  -6  20       38.72       29.57     28.81 o 
   2  -6  20      199.23      221.03     47.01 o 
   3  -6  20       15.35       75.82     39.43 o 
  -5  -5  20      159.66      130.80     42.46 o 
  -4  -5  20      565.48      479.21     61.04 o 
  -3  -5  20        6.65      -17.06     24.26 o 
  -2  -5  20      172.26      219.51     40.94 o 
  -1  -5  20      365.20      502.71     56.49 o 
   0  -5  20      276.39      282.82     43.98 o 
   1  -5  20      144.23      118.28     34.12 o 
   2  -5  20      339.58      382.53     52.70 o 
   3  -5  20        0.68       26.92     32.23 o 
  -5  -4  20      120.47       83.03     37.91 o 
  -4  -4  20       62.92       16.68     31.85 o 
  -3  -4  20      241.59      217.23     43.98 o 
  -2  -4  20       39.35       37.15     28.05 o 
  -1  -4  20      191.97      133.07     35.26 o 
   0  -4  20        0.11       -0.38     23.13 o 
   1  -4  20      109.64       48.47     56.49 o 
   2  -4  20        6.10        2.63     17.60 o 
   3  -4  20       12.79      -10.62     18.96 o 
   4  -4  20        0.03      -16.68     31.85 o 
  -5  -3  20      384.28      371.16     54.97 o 
  -4  -3  20        4.99        3.79     29.95 o 
  -3  -3  20     1092.13     1090.72     79.24 o 
  -2  -3  20        2.12       18.20     26.16 o 
  -1  -3  20      355.15      447.36     53.46 o 
   0  -3  20        7.23       20.09     26.54 o 
   1  -3  20     2034.84     2319.58     82.23 o 
   2  -3  20        0.08       -6.54     14.79 o 
   3  -3  20        1.65       11.37     31.09 o 
   4  -3  20        8.44        6.45     37.15 o 
  -5  -2  20        2.53       -7.96     28.81 o 
  -4  -2  20      108.43      106.15     36.77 o 
  -3  -2  20      428.78      463.28     56.49 o 
  -2  -2  20      382.58      449.26     55.73 o 
  -1  -2  20      368.91      274.86     43.60 o 
   0  -2  20        8.29       26.16     25.78 o 
   1  -2  20       35.90       47.68     16.62 o 
   2  -2  20       11.86       35.75     20.44 o 
   3  -2  20        1.76       -4.69     19.81 o 
   4  -2  20       30.08       23.88     30.71 o 
  -5  -1  20      436.19      450.39     58.38 o 
  -4  -1  20      888.69      846.57     71.27 o 
  -3  -1  20      125.80      162.26     38.67 o 
  -2  -1  20        9.94       15.16     25.02 o 
  -1  -1  20      336.11      393.90     52.32 o 
   0  -1  20     1290.95     1410.32     91.37 o 
   1  -1  20       83.12      107.54     24.07 o 
   2  -1  20      212.81      258.36     66.35 o 
   3  -1  20       56.38       31.41     20.68 o 
   4  -1  20       21.86       79.61     42.46 o 
  -5   0  20        0.07       -9.48     29.57 o 
  -4   0  20       39.73       45.12     32.98 o 
  -3   0  20        0.49      -33.36     20.85 o 
  -2   0  20      153.45      222.92     42.84 o 
  -1   0  20        0.04        4.93     24.26 o 
   0   0  20      723.92      826.48     69.38 o 
   1   0  20        0.13        5.50     12.70 o 
   2   0  20      480.68      421.27     49.10 o 
   3   0  20        0.02        8.78     19.98 o 
   4   0  20      258.85      274.18     39.93 o 
  -5   1  20      470.72      456.46     61.80 o 
  -4   1  20      874.36      784.02     69.38 o 
  -3   1  20      137.81      153.54     39.43 o 
  -2   1  20       13.28       15.92     26.54 o 
  -1   1  20      311.71      280.93     45.87 o 
   0   1  20     1342.53     1410.32     91.75 o 
   1   1  20      100.66      118.09     20.97 o 
   2   1  20      209.90      240.30     28.24 o 
   3   1  20       58.27       64.77     22.51 o 
   4   1  20       28.87       13.91     27.68 o 
  -4   2  20       86.45       96.30     37.15 o 
  -3   2  20      430.55      387.08     52.32 o 
  -2   2  20      398.56      390.11     51.94 o 
  -1   2  20      375.75      449.63     56.49 o 
   0   2  20       10.11       14.41     25.40 o 
   1   2  20       41.29       28.82     17.11 o 
   2   2  20       10.40      -13.18     24.83 o 
   3   2  20        1.24       10.38     18.91 o 
   4   2  20       21.69       12.89     39.05 o 
  -4   3  20        4.98       -1.90     29.19 o 
  -3   3  20     1193.54     1080.11     81.13 o 
  -2   3  20        3.68       -0.76     26.16 o 
  -1   3  20      375.20      360.92     50.80 o 
   0   3  20        9.91       19.24     14.58 o 
   1   3  20     2281.28     2501.69     83.95 o 
   2   3  20        0.04       17.39     17.07 o 
   3   3  20        2.23      -13.09     18.77 o 
   4   3  20       10.15       14.58     22.02 o 
  -3   4  20      260.95      211.17     44.74 o 
  -2   4  20       33.54       32.98     29.57 o 
  -1   4  20      199.52      210.79     42.84 o 
   0   4  20        3.02       -3.14     13.84 o 
   1   4  20      103.70      111.79     22.39 o 
   2   4  20        5.57       27.23     18.43 o 
   3   4  20       18.67       -0.29     45.49 o 
   4   4  20        0.40       -1.74     21.35 o 
  -3   5  20        3.19       14.41     29.95 o 
  -2   5  20      170.96      215.72     46.25 o 
  -1   5  20      399.67      458.35     58.76 o 
   0   5  20      333.23      326.48     30.69 o 
   1   5  20      157.93      199.82     27.30 o 
   2   5  20      360.17      405.13     41.13 o 
   3   5  20        2.50       -6.17     20.15 o 
  -2   6  20        8.14        0.00     25.40 o 
  -1   6  20        2.22      -24.26     27.30 o 
   0   6  20      269.05      195.60     32.60 o 
   1   6  20       36.45       53.33     20.62 o 
   2   6  20      231.60      166.76     27.91 o 
   3   6  20       14.41        1.05     20.27 o 
  -2   7  20       99.23      159.99     44.36 o 
  -1   7  20      209.76      186.53     45.87 o 
   0   7  20      471.45      448.88     37.37 o 
   1   7  20      130.99      161.08     27.63 o 
   2   7  20      329.97      402.20     57.82 o 
  -1   8  20       79.02      104.26     43.22 o 
   0   8  20       20.18        7.24     19.43 o 
   1   8  20       30.23       28.23     21.23 o 
   2   8  20       23.99       25.54     23.46 o 
  -1   9  20      160.71      197.52     51.94 o 
   0   9  20       19.62       14.29     20.68 o 
   1   9  20      386.38      412.80     68.62 o 
  -2  -9  21       57.52      109.19     41.70 o 
  -1  -9  21        1.40        8.34     31.85 o 
  -3  -8  21       11.34       13.27     32.60 o 
  -2  -8  21       19.49       10.24     31.09 o 
  -1  -8  21      113.22       91.75     36.40 o 
   0  -8  21      129.56      130.04     39.43 o 
  -3  -7  21       29.99       82.65     39.43 o 
  -2  -7  21      212.35      255.53     47.01 o 
  -1  -7  21      356.83      456.08     57.63 o 
   0  -7  21       12.85       27.30     27.68 o 
   2  -7  21       71.21       98.19     39.05 o 
  -4  -6  21       16.19        0.00     32.60 o 
  -3  -6  21       11.46       17.82     29.95 o 
  -2  -6  21        0.88       15.54     28.43 o 
  -1  -6  21      305.62      224.44     45.12 o 
   0  -6  21       57.79       60.66     33.36 o 
   1  -6  21        0.53       17.82     27.68 o 
   2  -6  21      105.88       94.02     37.91 o 
   3  -6  21        6.68       -4.17     21.99 o 
  -4  -5  21      195.10      176.67     46.63 o 
  -3  -5  21      438.68      526.97     62.93 o 
  -2  -5  21        8.60      -21.61     23.88 o 
  -1  -5  21        4.61       19.71     27.68 o 
   0  -5  21      556.41      565.27     60.66 o 
   1  -5  21      694.72      673.31     65.59 o 
   2  -5  21        4.09        7.20     21.23 o 
   3  -5  21       14.99       32.98     36.77 o 
  -5  -4  21        5.78        6.45     34.88 o 
  -4  -4  21       24.63        9.10     31.85 o 
  -3  -4  21        0.00        6.07     27.30 o 
  -2  -4  21        7.14        8.72     26.16 o 
  -1  -4  21        5.84       19.34     26.54 o 
   0  -4  21       13.57       -5.69     24.26 o 
   1  -4  21       45.02       48.15     30.71 o 
   2  -4  21        7.87        9.81     15.85 o 
   3  -4  21        0.14       -2.27     27.30 o 
  -5  -3  21        3.34       22.75     34.88 o 
  -4  -3  21      802.33      796.53     72.79 o 
  -3  -3  21      129.14      145.58     37.91 o 
  -2  -3  21      647.64      843.92     71.65 o 
  -1  -3  21       20.10       20.85     27.30 o 
   0  -3  21     1402.85     1435.72     92.88 o 
   1  -3  21       33.68       62.93     32.60 o 
   2  -3  21      358.89      387.21     37.26 o 
   3  -3  21       19.81       -4.55     19.71 o 
  -5  -2  21        4.03       21.99     33.36 o 
  -4  -2  21        6.09       12.89     29.19 o 
  -3  -2  21       31.58        1.90     27.68 o 
  -2  -2  21      243.82      203.21     42.46 o 
  -1  -2  21      306.25      306.33     47.39 o 
   0  -2  21      431.59      315.43     47.77 o 
   1  -2  21       17.52       -9.10     24.64 o 
   2  -2  21        0.24        1.25     17.29 o 
   3  -2  21       13.24       13.89     21.67 o 
   4  -2  21      102.62      164.54     51.56 o 
  -5  -1  21      661.87      750.65     73.17 o 
  -4  -1  21      242.71      278.27     50.80 o 
  -3  -1  21      649.05      601.28     64.83 o 
  -2  -1  21      241.15      196.38     40.94 o 
  -1  -1  21      318.31      319.98     49.29 o 
   0  -1  21      260.83      207.76     41.70 o 
   1  -1  21      942.11     1006.69     49.98 o 
   2  -1  21      128.34      194.26     33.74 o 
   3  -1  21       21.05       26.67     23.47 o 
   4  -1  21       37.02       99.71     43.60 o 
  -5   0  21       55.84       50.80     36.77 o 
  -4   0  21        0.19       27.68     31.47 o 
  -3   0  21        4.05       -9.48     26.54 o 
  -2   0  21        0.53      -10.62     26.54 o 
  -1   0  21      254.01      247.19     44.74 o 
   0   0  21        0.01        1.90     25.40 o 
   1   0  21        0.71        0.52     16.48 o 
   2   0  21        0.03      -16.52     15.57 o 
   3   0  21        2.11      -12.16     16.24 o 
   4   0  21        0.20       -7.50     22.28 o 
  -5   1  21      654.41      531.90     66.35 o 
  -4   1  21      237.83      277.14     49.29 o 
  -3   1  21      608.03      693.03     67.86 o 
  -2   1  21      249.11      263.87     48.15 o 
  -1   1  21      296.92      439.78     57.63 o 
   0   1  21      223.74      208.89     43.22 o 
   1   1  21      989.60     1010.52     48.63 o 
   2   1  21      131.80      123.46     26.35 o 
   3   1  21       19.50       22.95     24.26 o 
   4   1  21       41.87       68.74     27.47 o 
  -4   2  21       13.64        7.20     30.33 o 
  -3   2  21       18.70       26.92     30.33 o 
  -2   2  21      287.99      345.76     53.08 o 
  -1   2  21      330.78      289.65     48.15 o 
   0   2  21      426.06      412.48     55.35 o 
   1   2  21       18.10        6.98     15.71 o 
   2   2  21        0.07        7.80     18.73 o 
   3   2  21        7.02       -5.91     18.23 o 
   4   2  21      110.17       99.61     29.55 o 
  -4   3  21      793.05      840.13     75.07 o 
  -3   3  21      111.51       92.50     38.67 o 
  -2   3  21      676.09      840.51     73.55 o 
  -1   3  21       20.99       20.09     29.19 o 
   0   3  21     1467.90     1431.17     98.19 o 
   1   3  21       39.61       53.36     19.13 o 
   2   3  21      446.50      433.07     58.01 o 
   3   3  21       20.14       16.19     20.89 o 
  -3   4  21        0.31       26.54     32.98 o 
  -2   4  21        5.28        7.58     28.81 o 
  -1   4  21        2.02       -1.14     27.68 o 
   0   4  21       10.64       21.99     32.98 o 
   1   4  21       55.85       58.57     20.60 o 
   2   4  21        2.20       -0.40     16.48 o 
   3   4  21        0.17       10.77     20.57 o 
  -3   5  21      413.04      350.31     53.83 o 
  -2   5  21       12.54       12.13     29.19 o 
  -1   5  21        3.74       13.65     31.09 o 
   0   5  21      611.06      730.18     76.20 o 
   1   5  21      743.75      664.67     80.56 o 
   2   5  21        7.45        1.52     17.85 o 
   3   5  21       16.12       30.38     22.78 o 
  -2   6  21        0.29       -9.48     28.81 o 
  -1   6  21      313.06      322.25     54.59 o 
   0   6  21       80.09       60.96     21.29 o 
   1   6  21        0.14       -0.68     18.30 o 
   2   6  21      159.27      173.46     33.36 o 
  -2   7  21      252.08      323.01     58.01 o 
  -1   7  21      403.89      454.56     65.97 o 
   0   7  21       18.61       26.06     19.52 o 
   1   7  21      424.80      359.45     36.47 o 
   2   7  21      103.96      108.91     27.21 o 
  -1   8  21      127.87       88.33     43.60 o 
   0   8  21      115.41       97.02     49.85 o 
   1   8  21       27.82       42.58     23.00 o 
  -1   9  21        2.03       21.99     37.91 o 
   0   9  21      206.67      180.74     33.93 o 
  -2  -8  22       58.04       41.32     34.50 o 
  -1  -8  22       13.11       15.92     32.60 o 
   0  -8  22       10.86       31.47     31.85 o 
  -3  -7  22       60.02       68.62     37.91 o 
  -2  -7  22       84.94      163.02     43.60 o 
  -1  -7  22      267.60      226.33     46.63 o 
   0  -7  22      511.84      505.74     61.42 o 
  -3  -6  22        9.39      -20.09     27.30 o 
  -2  -6  22       79.71       92.13     37.15 o 
  -1  -6  22      102.24       96.68     36.40 o 
   0  -6  22       61.88      133.45     39.05 o 
   1  -6  22       16.58       -8.72     27.30 o 
  -4  -5  22      118.66      170.60     44.74 o 
  -3  -5  22        2.32        9.10     28.81 o 
  -2  -5  22      216.55      299.12     50.42 o 
  -1  -5  22      169.78      192.21     43.98 o 
   0  -5  22      309.87      327.56     50.04 o 
   1  -5  22       20.40       22.37     29.19 o 
   2  -5  22       94.05       90.99     38.29 o 
   3  -5  22       23.36        1.52     28.43 o 
  -4  -4  22        0.44       20.47     32.23 o 
  -3  -4  22       39.14       26.16     29.95 o 
  -2  -4  22      212.75      281.69     48.53 o 
  -1  -4  22      185.85      181.60     40.94 o 
   0  -4  22       29.13       35.26     29.95 o 
   1  -4  22       42.75       49.29     32.23 o 
   2  -4  22       41.87       42.76     23.13 o 
   3  -4  22       94.36       62.18     38.29 o 
  -4  -3  22        0.14       21.23     30.71 o 
  -3  -3  22      654.62      591.05     66.35 o 
  -2  -3  22        0.17        1.14     28.05 o 
  -1  -3  22      471.32      555.79     62.55 o 
   0  -3  22        8.82       39.81     30.71 o 
   2  -3  22        1.01       14.74     19.67 o 
   3  -3  22       15.44       29.57     35.26 o 
  -5  -2  22        0.94       34.88     34.88 o 
  -4  -2  22      117.07       50.80     34.50 o 
  -3  -2  22        1.55       -7.20     28.05 o 
  -2  -2  22       35.99        8.72     27.68 o 
  -1  -2  22       77.15       62.55     32.98 o 
   0  -2  22        2.48       14.03     27.68 o 
   1  -2  22        0.15       -9.10     25.40 o 
   2  -2  22        1.37       -4.17     28.05 o 
   3  -2  22       72.39       73.27     27.74 o 
  -5  -1  22      106.49      130.04     43.22 o 
  -4  -1  22      493.21      406.79     59.52 o 
  -3  -1  22       29.00       58.01     32.23 o 
  -2  -1  22        6.62       18.58     28.43 o 
  -1  -1  22      548.75      609.24     65.97 o 
   0  -1  22      797.52      923.53     78.48 o 
   1  -1  22       19.95       23.88     29.95 o 
   2  -1  22       92.01      103.56     24.94 o 
   3  -1  22      109.64      148.74     30.95 o 
  -5   0  22        0.07       53.08     37.91 o 
  -4   0  22       69.73       88.33     38.67 o 
  -3   0  22        0.00        5.31     27.30 o 
  -2   0  22       64.01       68.62     34.12 o 
  -1   0  22        0.03      -12.89     24.64 o 
   0   0  22       90.97       99.33     38.67 o 
   1   0  22        0.08       12.89     28.05 o 
   2   0  22      230.26      225.53     30.46 o 
   3   0  22        0.02       15.90     22.94 o 
  -5   1  22      102.50      113.74     41.32 o 
  -4   1  22      490.31      431.44     59.14 o 
  -3   1  22       10.88       11.37     30.33 o 
  -2   1  22        6.12       10.99     28.05 o 
  -1   1  22      547.04      435.23     58.01 o 
   0   1  22      757.09      869.32     75.07 o 
   1   1  22       15.84       27.30     29.19 o 
   2   1  22       79.44      142.55     45.12 o 
   3   1  22       96.79      163.30     57.25 o 
  -4   2  22       86.01       67.86     36.02 o 
  -3   2  22        1.54      -12.89     29.19 o 
  -2   2  22       40.76       18.96     29.57 o 
  -1   2  22       84.02       41.70     31.85 o 
   0   2  22        3.15       28.43     30.33 o 
   1   2  22        0.52      -25.62     14.57 o 
   2   2  22        0.61        4.74     17.62 o 
   3   2  22       69.85       73.96     25.83 o 
  -4   3  22        0.01      -33.74     29.57 o 
  -3   3  22      642.53      772.64     73.55 o 
  -2   3  22        0.09       -5.31     29.19 o 
  -1   3  22      485.05      506.88     62.55 o 
   0   3  22        8.02      -18.96     26.54 o 
   1   3  22      700.73      720.46    133.07 o 
   2   3  22        1.36       24.27     19.49 o 
   3   3  22       12.14       33.36     21.46 o 
  -3   4  22       31.35       39.81     32.23 o 
  -2   4  22      237.20      221.41     47.01 o 
  -1   4  22      193.86      109.57     39.05 o 
   0   4  22       29.25        9.10     31.09 o 
   1   4  22       51.07       39.16     32.04 o 
   2   4  22       47.27       55.43     21.98 o 
   3   4  22       99.72      133.82     29.65 o 
  -3   5  22        2.63       33.36     33.36 o 
  -2   5  22      214.05      251.73     50.04 o 
  -1   5  22      175.62      228.61     51.18 o 
   0   5  22      286.94      218.75     50.80 o 
   1   5  22       23.41       -4.67     32.04 o 
   2   5  22      101.91      101.73     47.39 o 
  -2   6  22      100.02       99.33     42.46 o 
  -1   6  22      116.74      132.31     45.12 o 
   0   6  22       83.41       68.24     39.81 o 
   1   6  22       16.82        0.59     19.21 o 
   2   6  22       16.49        6.04     20.69 o 
  -2   7  22       95.20      131.18     45.87 o 
  -1   7  22      300.39      300.26     58.76 o 
   0   7  22      551.35      367.74     64.07 o 
   1   7  22       62.39       63.64     24.04 o 
  -1   8  22       11.93       26.16     37.53 o 
   0   8  22       15.34       30.33     40.57 o 
  -2  -7  23       78.64       64.07     37.15 o 
  -1  -7  23      377.07      486.41     64.83 o 
   0  -7  23       30.20       78.48     37.53 o 
  -3  -6  23        0.21        3.03     32.60 o 
  -2  -6  23       11.62       39.43     34.12 o 
  -1  -6  23       84.98       89.47     39.81 o 
   0  -6  23      102.59      132.69     40.94 o 
   1  -6  23        1.31      -11.75     29.19 o 
  -3  -5  23      239.03      200.93     46.63 o 
  -2  -5  23       15.00        7.58     31.47 o 
  -1  -5  23      202.37      260.83     48.15 o 
   0  -5  23      269.85      340.07     53.46 o 
   1  -5  23      145.67      145.96     40.57 o 
  -4  -4  23       30.68       10.62     32.60 o 
  -3  -4  23        5.32       -7.58     28.05 o 
  -2  -4  23      223.37      188.42     45.49 o 
  -1  -4  23        1.68      -20.47     28.05 o 
   0  -4  23        2.10        9.10     28.43 o 
   1  -4  23        1.62       -3.79     29.19 o 
   2  -4  23       74.18       75.07     36.77 o 
  -4  -3  23      231.28      291.92     53.83 o 
  -3  -3  23        3.82       33.74     33.36 o 
  -2  -3  23      297.95      375.33     56.49 o 
  -1  -3  23        6.58       47.77     32.98 o 
   1  -3  23       34.12       36.77     34.88 o 
   2  -3  23        5.66       19.66     24.64 o 
   3  -3  23       12.21        3.03     32.98 o 
  -4  -2  23        0.32      -15.54     31.85 o 
  -3  -2  23       31.91       25.02     31.85 o 
  -2  -2  23      210.65      196.00     44.74 o 
  -1  -2  23      148.26      196.00     44.36 o 
   0  -2  23       77.20       78.48     36.02 o 
   1  -2  23        5.86        3.79     29.57 o 
   2  -2  23       11.23        6.23     18.01 o 
   3  -2  23        9.32        0.28     23.02 o 
  -4  -1  23       39.80       32.23     35.64 o 
  -3  -1  23       16.85        0.76     30.33 o 
  -2  -1  23      260.80      323.77     53.08 o 
  -1  -1  23      155.22      127.00     40.19 o 
   0  -1  23      244.56      276.76     50.42 o 
   1  -1  23      179.13      184.25     44.36 o 
   2  -1  23        1.82       -9.08     20.09 o 
   3  -1  23       16.80       15.03     22.66 o 
  -4   0  23        0.05       35.64     35.64 o 
  -3   0  23       61.43       54.97     33.74 o 
  -2   0  23        0.24        2.27     28.05 o 
  -1   0  23      454.40      460.63     59.90 o 
   0   0  23        0.11       10.99     26.92 o 
   1   0  23       60.04       54.21     36.40 o 
   2   0  23        0.89      -15.72     18.58 o 
   3   0  23      161.43      236.32     35.68 o 
  -4   1  23       52.20       59.52     36.40 o 
  -3   1  23       17.17        2.65     29.57 o 
  -2   1  23      293.55      302.92     51.56 o 
  -1   1  23      158.67      170.22     44.36 o 
   0   1  23      221.93      212.31     46.25 o 
   1   1  23      178.61      230.12     48.91 o 
   2   1  23        2.38       19.74     19.68 o 
   3   1  23       11.02       42.39     28.81 o 
  -4   2  23        0.98       24.26     34.50 o 
  -3   2  23       34.94       40.94     34.50 o 
  -2   2  23      243.69      232.78     51.18 o 
  -1   2  23      169.31      152.41     42.46 o 
   0   2  23       64.09       13.65     31.47 o 
   1   2  23        7.39      -33.36     26.92 o 
   2   2  23       22.98       45.79     21.51 o 
   3   2  23       10.87        8.37     21.60 o 
  -4   3  23      235.69      275.62     54.59 o 
  -3   3  23        4.95       -6.82     31.47 o 
  -2   3  23      358.46      415.51     61.80 o 
  -1   3  23        8.72       35.26     32.23 o 
   0   3  23      952.96      975.85     84.16 o 
   1   3  23       46.06       67.10     38.29 o 
   2   3  23        4.04        7.83     19.16 o 
  -3   4  23        5.41        0.76     32.60 o 
  -2   4  23      251.47      139.14     42.84 o 
  -1   4  23        0.51       -2.27     29.57 o 
   0   4  23        1.09        8.72     32.60 o 
   1   4  23        6.86       -2.12     17.39 o 
   2   4  23       81.88       90.97     25.99 o 
  -3   5  23      250.59      213.06     50.80 o 
  -2   5  23       18.05       32.23     35.64 o 
  -1   5  23      263.33      281.69     55.73 o 
   0   5  23      315.97      250.22     54.59 o 
   1   5  23      132.04      187.70     60.28 o 
   2   5  23        5.48       -3.57     19.19 o 
  -2   6  23       10.07        0.00     34.50 o 
  -1   6  23       89.04       70.90     41.32 o 
   0   6  23      116.23      116.39     46.63 o 
   1   6  23        0.29      -18.13     43.41 o 
  -2   7  23      100.27       62.55     40.19 o 
  -1   7  23      466.21      476.93     72.79 o 
   0   7  23       30.91       42.84     40.57 o 
  -2  -6  24       75.97       37.91     37.15 o 
  -1  -6  24        0.17       30.33     33.74 o 
   0  -6  24        0.59       -8.34     28.81 o 
   1  -6  24       39.92       51.18     36.77 o 
  -3  -5  24        0.35        7.58     33.36 o 
  -2  -5  24      185.60      313.91     56.49 o 
  -1  -5  24      249.57      320.36     54.97 o 
   0  -5  24      149.04      191.83     45.49 o 
   1  -5  24        4.45       34.12     35.26 o 
  -3  -4  24      222.40      257.42     53.08 o 
  -2  -4  24        3.20        9.86     30.71 o 
  -1  -4  24       57.54      104.26     38.67 o 
   0  -4  24       10.93        9.86     28.81 o 
   1  -4  24        0.28       29.95     33.74 o 
   2  -4  24       56.24       42.08     38.67 o 
  -3  -3  24      339.49      359.78     58.01 o 
  -2  -3  24       36.91       50.80     35.26 o 
  -1  -3  24      565.81      565.27     67.48 o 
   0  -3  24       11.88       28.81     32.60 o 
   1  -3  24      116.81       87.20     38.67 o 
   2  -3  24       14.83       23.13     35.26 o 
  -4  -2  24        2.77       20.47     35.64 o 
  -3  -2  24      102.92       49.29     36.77 o 
  -2  -2  24      195.98      221.41     47.77 o 
  -1  -2  24       79.55      105.77     40.57 o 
   0  -2  24       48.51       29.19     33.74 o 
   1  -2  24       21.77       34.88     32.98 o 
   2  -2  24       75.31      109.94     45.87 o 
  -4  -1  24       76.82      148.61     47.01 o 
  -3  -1  24       13.35       43.98     36.77 o 
  -2  -1  24      619.27      596.73     70.14 o 
  -1  -1  24      613.54      683.55     75.07 o 
   0  -1  24      222.01      271.83     52.32 o 
   1  -1  24        3.34       -2.65     29.19 o 
   2  -1  24       85.36      114.11     45.12 o 
  -4   0  24      106.93      140.27     45.87 o 
  -3   0  24        0.31       -1.52     28.43 o 
  -2   0  24       12.31       16.30     32.98 o 
  -1   0  24        0.29       -9.86     31.47 o 
   0   0  24       37.83       36.77     34.12 o 
   1   0  24        0.00       -9.86     31.09 o 
   2   0  24       80.24       45.07     25.56 o 
  -4   1  24       76.83      130.80     44.36 o 
  -3   1  24       14.68       52.70     37.15 o 
  -2   1  24      594.49      630.10     72.79 o 
  -1   1  24      656.86      674.83     73.93 o 
   0   1  24      244.10      133.45     42.46 o 
   1   1  24        7.54       27.30     35.64 o 
   2   1  24       82.31      164.12     31.47 o 
  -4   2  24        2.35      -11.75     32.98 o 
  -3   2  24       84.95      126.25     45.49 o 
  -2   2  24      203.31      229.75     50.42 o 
  -1   2  24       64.75       51.56     36.40 o 
   0   2  24       53.29       32.60     34.12 o 
   1   2  24       21.49      -24.26     29.57 o 
   2   2  24       75.95       99.36     26.50 o 
  -3   3  24      327.27      443.19     64.83 o 
  -2   3  24       30.25       75.44     38.67 o 
  -1   3  24      598.76      602.80     71.27 o 
   0   3  24       15.15       16.30     36.77 o 
   1   3  24      130.92      156.20     48.53 o 
   2   3  24       18.38       34.53     22.86 o 
  -3   4  24      219.79      202.45     49.66 o 
  -2   4  24        2.38       30.71     35.64 o 
  -1   4  24       56.98       58.01     40.57 o 
   0   4  24       15.79       12.13     35.26 o 
   1   4  24        0.62      -34.50     30.71 o 
   2   4  24       70.13       71.25     24.48 o 
  -3   5  24        0.57       18.20     37.15 o 
  -2   5  24      192.69      152.41     47.39 o 
  -1   5  24      281.89      279.41     60.66 o 
   0   5  24      171.69      184.25     54.21 o 
   1   5  24        4.02       -0.38     35.64 o 
  -2   6  24       76.50       62.55     41.70 o 
  -1   6  24        0.09        8.34     39.43 o 
   0   6  24        0.79      -25.78     34.12 o 
  -2  -5  25      174.12      128.14     44.36 o 
  -1  -5  25      236.23      308.22     54.59 o 
   0  -5  25        1.80        1.52     31.47 o 
  -2  -4  25      341.22      320.36     55.73 o 
  -1  -4  25        7.05        6.45     32.60 o 
   0  -4  25        3.46        8.34     33.74 o 
   1  -4  25        0.16      -11.37     32.23 o 
  -3  -3  25        1.94       -2.27     33.36 o 
  -2  -3  25      535.83      566.78     70.52 o 
  -1  -3  25        2.59       -9.10     28.81 o 
   0  -3  25      189.78      279.03     53.83 o 
   1  -3  25        0.49       16.68     35.64 o 
  -3  -2  25       46.95       49.66     38.67 o 
  -2  -2  25      176.30      190.70     47.77 o 
  -1  -2  25       83.60      124.35     42.46 o 
   0  -2  25        3.13       18.20     35.26 o 
   1  -2  25       10.25       -9.48     32.60 o 
   2  -2  25       69.53       98.19     45.12 o 
  -3  -1  25       42.19       69.76     38.29 o 
  -2  -1  25      224.58      233.54     51.56 o 
  -1  -1  25      371.96      411.34     61.80 o 
   0  -1  25       29.99       35.26     35.64 o 
   1  -1  25        9.71        3.41     34.88 o 
   2  -1  25        5.38       17.06     34.50 o 
  -3   0  25      302.70      351.82     61.42 o 
  -2   0  25        0.25       -6.45     31.09 o 
  -1   0  25      122.81      118.28     43.22 o 
   0   0  25        0.11      -15.16     30.71 o 
   1   0  25        2.60       25.02     37.15 o 
   2   0  25        0.26        5.31     34.50 o 
  -3   1  25       41.21       65.59     39.05 o 
  -2   1  25      201.65      221.78     51.56 o 
  -1   1  25      377.54      357.89     60.28 o 
   0   1  25       29.51        0.76     32.23 o 
   1   1  25       13.15       19.71     34.50 o 
   2   1  25        8.86        2.27     36.02 o 
  -3   2  25       51.22       78.10     40.94 o 
  -2   2  25      186.50      243.01     54.59 o 
  -1   2  25       84.31       96.30     42.08 o 
   0   2  25        1.76       -6.82     32.60 o 
   1   2  25        6.69        9.86     37.15 o 
  -3   3  25        0.90      -18.20     33.74 o 
  -2   3  25      521.49      511.81     69.38 o 
  -1   3  25        2.68       29.95     35.64 o 
   0   3  25      183.45      137.24     48.15 o 
   1   3  25        0.05        4.17     33.74 o 
  -2   4  25      411.84      384.81     63.69 o 
  -1   4  25        9.94       25.40     36.02 o 
   0   4  25        2.79      -24.64     34.88 o 
   1   4  25        0.19      -21.23     33.36 o 
  -2   5  25      169.09      184.25     50.80 o 
  -1   5  25      257.78      282.44     59.14 o 
   0   5  25        3.41       28.81     38.67 o 
  -1  -4  26        7.81        3.79     33.36 o 
   0  -4  26       10.80       -6.82     32.60 o 
  -2  -3  26       13.81       29.95     36.40 o 
  -1  -3  26      165.30      182.74     50.80 o 
   0  -3  26        0.24       20.47     35.64 o 
  -2  -2  26       97.26      104.26     42.46 o 
  -1  -2  26       74.68      154.30     48.15 o 
   0  -2  26       19.70       19.71     36.02 o 
   1  -2  26      112.38      124.35     45.49 o 
  -2  -1  26      227.02      225.58     53.46 o 
  -1  -1  26      111.95       85.30     42.46 o 
   0  -1  26        1.64      -26.54     31.09 o 
   1  -1  26       14.34       18.20     36.77 o 
  -2   0  26      152.18      121.32     47.77 o 
  -1   0  26        0.10       -9.48     33.74 o 
   0   0  26        2.97        4.93     34.88 o 
   1   0  26        0.29       -1.52     34.88 o 
  -2   1  26      247.81      178.56     51.56 o 
  -1   1  26      120.88       72.03     41.32 o 
   0   1  26        2.41      -40.94     28.81 o 
   1   1  26       10.18       -9.48     33.36 o 
  -2   2  26       92.21      119.04     45.87 o 
  -1   2  26       91.72      143.31     49.29 o 
   0   2  26       27.87       56.49     40.19 o 
   1   2  26      121.71      137.62     50.42 o 
  -2   3  26       12.24       14.41     38.29 o 
  -1   3  26      202.10      194.87     51.94 o 
   0   3  26        0.71       -6.82     35.26 o 
  -1  -1  27      517.92      688.48     83.79 o 
  -1   0  27       11.32       31.85     40.57 o 
  -1   1  27      525.87      649.43     78.86 o 
                                                 
